# Supplementary material for: LncPEDS1-AS promotes UTUC resistance to lipid peroxidation by regulating PEDS1 expression via DDX23
Source: Cell Death Dis. 2025 Dec 8;17(1):87. doi: 10.1038/s41419-025-08293-6 (PMC12830725; doi:10.1038/s41419-025-08293-6)
Supplement: Supplementary file 4 — Dataset 2 [file 41419_2025_8293_MOESM4_ESM.xlsx]

## Sheet: Sheet1
				Stage
Code1	Code2-Sample Library	Sex	Age	T	N	M	LNC-r-exp	Month	STATUE	LOST	NOTE*	* AIS: acute ischaemic stroke; AL: possible drug allergy; An: anaemia; CVD: cardiovascular disease; D: diabetes H: hypertension
1	QZLT6048	M	59	0	0	0	12.9063
2	MXAP9135	F	23	0	0	0	7.60527			13
3	RYKC1772	F	80	0	0	0	25.1415				H
4	HVJN4821	M	67	1	0	1	19.2528	20	D
5	BKUE0589	M	50	1	0	0	1.4651
6	WNQC7360	M	62	1	0	0	26.3184	41	D		H	Age distribution:
7	TJPF2406	F	38	1	0	0	14.5909					<50: 6
8	CGLV9953	M	82	1	0	0	3.16017				CVD	≥50, <60: 20
9	SRAH3118	F	57	1	0	0	32.1334	14	D			≥60,<70: 17
10	LODM5274	F	75	1	0	0	11.7615					≥70,<80: 20
11	YXBT0642	M	52	1	0	0	25.5633			45	AL	>80: 6
12	PVKE8391	F	36	1	0	0	27.6844
13	NGQM4520	M	56	1	0	0	33.1514	31	D			Sex distribution:
14	ZEHF7003	F	78	1	1	0	6.39525					M:31/F:38
15	AUDR1964	F	58	2	0	1	26.9087	9	D
16	KFYW3886	M	56	2	0	0	34.1307	55	D			*All tissue samples used in this study were sourced from the Urological Diseases Sub-bank of the Tissue Sample Bank at the First Affiliated Hospital of Zhengzhou University.
17	DJSM0147	F	63	2	0	0	12.2185
18	VCLN5790	F	58	2	0	0	25.2989				H\D
19	IOXZ2635	F	86	2	0	0	37.2973
20	HTEB8471	M	56	2	2	1	17.8147	5	D
21	GBNU9026	M	83	2	0	0	23.5556				H
22	EJKW1359	F	66	2	0	0	18.5198
23	RQVM7480	M	76	2	0	0	31.0818	11	D
24	NPLH4207	F	77	2	0	0	23.5883
25	ZCHT6812	M	79	2	0	1	23.1029	30	D
26	UYRA0593	F	73	2	0	0	16.6795
27	XMSD5740	M	64	2	0	0	38.3193				D
28	JQFC8269	F	78	2	0	0	21.0537
29	BLVO3037	F	67	2	0	0	48.6039	25	D
30	PTNE4975	F	72	2	0	0	14.7844				H\D
31	FZKI9520	M	51	3	2	0	13.5479
32	OYHG1683	M	71	3	1	1	20.2661			6
33	WMRA7342	F	64	3	1	0	43.1414	25	D
34	KDTQ0861	M	82	3	1	0	14.0354
35	SHLX2197	F	58	3	0	0	25.8304	31	D
36	CBNP6705	F	67	3	0	0	31.6471
37	LQJU5410	M	65	3	0	0	7.98338			55
38	YRMA7834	F	56	3	0	0	47.4389	17	D		AL
39	VZCT9201	F	51	3	0	0	42.636	13	D
40	ENHF3582	M	67	3	0	0	23.2797
41	TKWG0049	M	64	3	0	0	43.5017	11	D		CVD\H
42	HQLS6917	F	55	3	0	0	25.4748
43	DPMR4276	M	78	3	0	0	27.1899	12	D		D
44	AZJB8704	F	58	3	0	0	35.8773				H
45	GVCN2351	M	76	3	0	0	29.4256
46	UFKH5198	M	74	3	0	0	44.0479	51	D
47	MTLQ0867	M	72	3	0	0	44.57	15	D
48	RBSW9603	F	85	3	2	1	17.4723	2	D		H
49	JYDC7420	F	83	3	1	0	34.8721				CVD
50	XZUP3116	F	77	3	0	0	42.4002	43	D
51	NBKF6684	F	56	3	0	0	65.8906	12	D
52	PQAL4957	M	62	3	0	0	45.4434	41	D
53	WCRJ0275	F	76	3	0	0	46.6887				AIS
54	OSLM5816	F	69	3	0	0	32.4018	8	D
55	IVDQ9432	M	58	3	0	0	22.4867	23	D
56	KZTH1209	F	73	3	1	0	27.6652
57	FEYG7061	F	51	4	1	1	25.2813	39	D
58	YXRL8340	M	49	4	1	1	31.8451	4	D
59	HQNV2098	M	70	4	1	1	46.7858	5	D
60	GLPW5671	M	79	4	1	1	37.7656			2	An
61	TCBK9814	F	70	4	1	1	38.3193	8	D		H
62	SVAM4527	F	60	4	0	1	49.4878	6	D
63	RZLE6105	M	56	4	0	1	36.7583	22	D		D
64	JHQU3792	F	49	4	1	0	57.1626	3	D
65	MCFD8450	M	64	4	1	0	34.6792
66	UQBN2306	F	76	4	1	1	37.6349	2	D		CVD\H
67	ETRY7189	F	46	4	1	1	55.561	22	D
68	VVCX1123	F	70	4	0	1	37.7918	33	D		An
69	FACW4135	M	72	4	0	1	45.1295	10	D
