# Supplementary material for: LncPEDS1-AS promotes UTUC resistance to lipid peroxidation by regulating PEDS1 expression via DDX23
Source: Cell Death Dis. 2025 Dec 8;17(1):87. doi: 10.1038/s41419-025-08293-6 (PMC12830725; doi:10.1038/s41419-025-08293-6)
Supplement: Supplementary file 5 — Dataset 3 [file 41419_2025_8293_MOESM5_ESM.xlsx]

## Sheet: RNA-Seq
gene_name	T1	T2	T3	T4	C1	C2	C3	C4
NORAD	73.76	163.46	78.2	183.84	98.56	77.07	53.06	93.92
MALAT1	53.47	24.75	10.5	35.85	55.16	53.86	273.47	26.82
AL158206.1	3.23	92.48	126.85	68.5	21.28	38.77	0.3	62.68
NEAT1	5.49	7.64	0.01	1.22	0.93	0	0.18	17.43
XIST	0	0.35	0.01	112.18	66.62	67.45	0	0.29
LRRC75A-AS1	24.55	19.85	9.85	4.34	29.62	36.32	20.96	46.43
AC037198.2	3.48	2.73	3.22	1.26	27.16	10.66	19.13	7.65
SNHG22	12.72	9.5	4.81	8.66	37.19	23.36	22.78	23.64
FGD5-AS1	12.36	14.88	23.6	44.26	18.81	16.34	15.01	16.54
TUG1	15.81	15.85	17.58	20.95	12.64	12.98	11.52	13.89
CARMN	1.44	0.61	1.46	1.73	24.26	54.66	7.3	30.49
ZNF350-AS1	3.03	91.31	0.67	13.32	19.73	1.82	0.57	3.34
UCA1	19.69	33.96	40.74	25.32	9.9	0.96	0.13	3.28
AC005332.9	11.33	10.73	13.45	14.21	14.91	14.38	11.11	13.67
AC087190.4	13.29	2.48	15.03	9.8	13.2	12.57	13.41	13.34
AC102945.2	12.72	7.39	6.27	6.38	9.55	20.63	18.09	16.33
AC037198.3	2.06	1.23	4.13	0.53	13.89	7	10.66	3.95
SNHG5	0.99	12.39	0.9	5.27	21.39	17.69	6.29	24.73
PAX8-AS1	14.05	11.24	0.45	16.59	3.58	4.13	42.52	6.86
GAS5	18.08	4.57	1.24	0.02	9.05	13.31	5.1	30.6
BX470102.1	26.55	13.74	13.69	0.12	0.14	16.46	1.54	22.44
AC104695.3	8	3.84	5.29	2.89	9.94	9.09	5.75	13.41
AC079466.1	0.24	0.07	94.88	0	0.11	0.15	0	0
PDXDC2P-NPIPB14P	11.66	9.06	7.41	16.91	4.9	9.09	8.68	4.49
AC023421.2	13.62	14.51	17.04	14.97	3.03	11.92	0.12	10.14
SNHG8	4.87	5.69	8.18	2.14	7.52	25.81	3.89	16.14
H19	44.26	0	0	0	0	0	0	0
LINC01578	11.35	7.44	5.27	7.01	8.5	8.77	5.97	12.49
AC025857.2	8.82	2.52	3.15	3.73	2.22	7.36	5.97	12.89
AC124319.2	17.39	6.62	7.14	8.16	4.04	3.91	15.42	6.2
SNHG7	5.24	15.68	4.24	9.93	11.61	8.83	4.23	11.06
AC010733.2	14.75	8.3	10.44	10.07	5.21	5.95	3.56	12.07
AC079328.2	1.18	2.82	2.6	4.2	13.19	17.71	7.78	9.24
AC009951.1	1.58	1.05	4.33	1.69	10.9	11.22	10.27	4.21
EBLN3P	6.98	9.97	10.18	5.18	8.92	8.85	8.56	7.34
AC004918.3	7.2	7.05	8.16	10.22	8.41	7.41	5.85	8.74
AC091544.2	10.66	16.79	14.1	10.38	4.31	7.23	0.08	8.53
AL163051.2	7.62	6.8	9.85	6.75	6.68	7.58	7.1	10.85
SCARNA9	11.83	5.5	5.66	4.57	13.09	7.54	4.48	8.4
AL136370.1	5.34	6.68	8.25	10.13	7.05	6.47	6.45	5.92
LINC00969	8.89	5.82	4.62	6.71	5.74	6.64	8.37	5.1
AC022034.2	8.9	3.22	10.37	2.08	6.17	10.48	0.56	11.32
SNHG6	5.03	3.94	2.87	2.26	10.49	9.53	5.1	8.77
AC092881.1	6.97	6.8	5.87	6.63	6.75	6.24	4.18	7.45
HEIH	6.54	3.47	8.83	3.02	6.13	7.53	5.52	8.42
AC055811.4	9.28	12.62	1.91	7.35	5.49	3.86	4.6	4.62
CYTOR	5.04	2.99	4.06	1.97	9.98	2.76	7.86	2.08
DANCR	4.11	6.17	16.16	5.39	2.35	10	4.1	7.41
AL031280.1	1.05	5.24	8.61	34.54	1.38	1	3.33	1.43
AC245014.3	1.88	2.2	1.39	1.47	2.93	3.12	1.26	38.24
PWAR6	3.56	6.06	5.47	9.04	6.38	7.24	7.48	8.13
AL035661.1	0.08	9.83	20.48	2.03	0.07	6.57	0.05	16.93
AC092329.4	2.96	8.06	9.07	16.81	4.1	5.21	2.81	6.67
FTX	7.12	6.02	3.26	5.27	8.69	6.17	4.49	5.55
AC016831.5	5.88	1.5	2.76	5.27	7.83	7.18	6.58	8.15
AC018665.1	9.49	9.21	5.19	13.12	2.29	3.84	4.19	3.99
AC021078.1	9.12	4.99	2.75	4.44	4.9	6.67	4.36	7.49
AC131971.1	8	4.14	4.51	3.48	5	6.66	5.33	10.41
AC004492.1	7.94	4.03	4.05	5.07	6.45	5.37	3.25	10.14
MCCC1-AS1	4.86	2.66	9.62	3.66	4.81	7.76	2.24	13.72
ZFAS1	3.38	6.4	2.27	1.37	6.54	9.96	3.32	11.37
PSMA3-AS1	3.83	4.43	5.66	3.17	7.22	7.9	5.54	6.71
AC068790.3	4.7	5.32	5.58	4.91	7.4	5.55	6.93	5.25
SNHG19	2.73	7.71	2.74	3.57	8.27	6.41	4.37	6.75
AL158152.1	4.5	1.88	4.92	2.08	6.89	6.35	5.95	7.52
N4BP2L2-IT2	4.95	3.78	7.52	6.68	5.61	4.9	5.66	6.04
AL445363.3	4.48	4.39	5.83	2.01	6.88	6.72	4.14	4.88
AL133243.2	6.69	5.86	2.79	5.49	5.54	4.97	4.25	7.69
AC093484.4	3.93	2.75	2.99	1.76	6.23	5.76	7.54	4.78
AL353583.1	9.15	6.55	3.31	5.63	3.69	3.43	3.86	7.68
AC005332.6	5.3	3.84	5.67	7.92	6.68	5.24	5.61	5.42
AC080188.3	0.6	1.15	1.58	1.86	13.8	5.32	3.39	4.94
ABALON	0.08	8.03	6.43	5.63	3.54	2.47	8.65	5.75
AL662795.2	5.98	4.91	5.37	6.73	4.23	5.25	6.86	3.83
MIR100HG	0	0.55	0.25	0	13.24	1.08	3.81	11.28
AP001157.1	6.54	6.56	2.69	3.47	6.41	7.61	3.65	4.19
AC093110.1	5.14	7.8	1.79	2.77	7.85	5.63	4.58	7.61
NUTM2A-AS1	4.94	5.27	4.62	5.18	5.23	5.23	6.43	4.7
AL391834.1	5.78	7.59	3.93	3.41	5.79	5.36	4.16	7.45
AC087481.3	5.78	6.04	4.33	5.4	3.9	5.1	5.26	5.66
AC004656.1	4.84	4.58	3.07	5.03	6.76	8.37	4.62	4.29
AL390318.1	1.86	1.48	5.22	2.44	9.28	4.47	6.3	4.25
AC096947.1	3.56	1.81	2.02	2.2	7.21	10.92	4.4	6.16
LINC00216	3.35	6.36	7.13	3.88	4.49	4.55	5.27	5.05
AC022150.4	6.62	5.09	4.46	4.1	2.58	5.51	7.68	5.4
AC090220.1	4.01	7.93	3.32	21.23	2.64	1.35	1.74	1.99
AF131215.5	7.54	7.78	3.42	5.41	3.74	5.2	4.09	6.51
AC068888.1	5.16	4.52	4.68	4.13	9.27	0.19	4.85	3.5
AC005288.1	4.07	5.73	5.36	3.55	5.2	5.34	4.36	4.87
AC068790.2	3.37	4.73	5.4	4.79	5.69	3.39	5.99	4.95
AC017002.1	4.2	2.98	2.77	2.83	4.82	1.13	4.79	1.24
AC006064.4	0.4	17.65	4.66	5.48	10.17	0.08	0.06	7.25
AL139407.1	4.75	6.44	3.1	4.39	3.86	4.26	3.93	5.81
AC020900.1	5.69	1.9	4.76	1.85	5.82	5.07	2.11	7.87
AC093010.3	0.5	0.42	0.16	4.66	1.62	2.64	2.51	17.77
NUTM2B-AS1	6.53	3.78	6.72	3.73	3.6	7.99	2.21	3.73
RBM12B-AS1	4.84	5.66	1.25	5.21	5.19	4.44	4.96	4.18
AL159153.1	1.97	1.19	1.96	1.46	5.91	6.94	7.9	4.64
AC008115.3	2.51	2.69	3.33	3.49	6.51	6.13	1.71	6.14
AL589863.1	6.1	2.7	4.2	1.24	3.72	6.21	4.54	4.13
SVIL-AS1	6.59	0.69	5.97	4.53	7.57	1.33	8.21	1.03
AC091181.1	4.53	6.21	7.16	10.57	2.56	4.04	3.34	3.19
AL365356.3	4.77	7.56	0	20.75	1.66	0	0.25	0.6
NRAV	3.36	4.83	8.5	4.1	3.06	3.75	7.78	4.14
LENG8-AS1	6.13	3.77	4.12	4.8	3.46	5.12	4.1	3.65
AC020951.1	2.93	3.95	16.17	4.63	2.08	3.56	1.3	5.42
AC134349.1	2.93	4.39	4.29	5.92	3.62	2.96	6.49	3.71
AL133243.3	4.91	4.52	2.17	4.11	3.88	4.41	3.53	6.01
LINC01002	3.24	1.57	8.3	1.79	3.24	5.38	5.15	3.01
AC010997.6	5.82	3.8	5.12	2.62	0.2	5.87	5.7	4.89
AL391121.1	6.83	5.07	1.98	6.45	2.17	2.74	5.38	6.17
AC007431.3	5.57	5.45	5.51	6.53	1.38	4.45	4.09	5.34
AC092964.1	5.73	4.79	1.88	5.69	3.06	3.95	3.58	4.65
AC091132.4	3.87	3.66	3.77	4.51	4.78	4.51	3.04	5.94
DAPK1-IT1	2.25	4.79	7.12	12.7	4.02	3.03	2.4	2.56
AC018682.1	3.39	1.36	2.47	2.34	6.2	4.6	2.87	9.93
AC018754.1	3.54	1.93	3.65	2.73	6.31	4.66	3.55	5.26
SNHG18	1.97	6.42	5.02	14.91	1.55	1.9	2.68	3.05
AC009269.6	1.21	2.58	3.55	6.33	6.49	4.21	3.68	3.06
Z93241.1	1.18	0.13	0.63	0.49	3.34	3	1.49	29.75
AC128688.2	5.89	2.65	1.68	7.3	1.97	3.83	5.86	8.05
AC138932.5	4.88	3.03	2.88	4.62	2.45	2.46	4.71	3.79
AP000892.3	0.06	0.39	0.06	0.09	6.03	11.54	5.05	5.15
AP000897.1	1.59	2.37	4.27	15.4	2.25	2.75	2.48	6.3
AP001429.1	4.24	4.19	2.33	4.15	4.35	4.55	2.22	4.43
AC008738.7	2.57	5.5	0.65	7.48	6.66	4.47	2.48	5.19
AC002553.1	4.45	4.86	1.88	2.89	5.51	4.13	3.45	5.48
LINC02228	3.49	6.62	3.68	8.01	3.96	2.73	2.61	4.01
AC073569.3	3.36	2.85	2.99	3.17	5.71	5.69	2.61	4.53
AC100810.1	3.32	2.74	2.89	1.39	4.81	5.47	5	5.26
AC015922.4	4.07	5.3	0.3	5.23	4.89	5.1	3.88	4.42
AC007485.2	3.85	4.07	2.92	6.58	3.7	3.43	6.24	3.36
TBL1XR1-AS1	5.57	5.26	3.22	5.51	3.45	3.11	2.41	3.69
GMDS-AS1	7.47	2.83	2.95	2.7	4.7	5.54	0.96	4.77
AL049555.1	1.3	5.91	10.79	8.66	1.42	2.76	1.75	4.86
LINC02474	0.06	0.22	0	37.64	0.11	0	0.03	0.74
AC026471.1	4.2	3.45	5.38	2.48	3.73	3.48	4.9	4.38
AC024896.1	5.8	8.41	2.39	2.53	2.71	3.48	3.75	3.75
AL031587.5	5.87	6.04	4.73	4.5	1.84	5.42	1.98	2.95
AC009120.2	4.54	1.14	2.07	3.86	4.23	5.16	5.52	4.37
AC127024.5	3.55	3.44	4.96	4.28	4.14	5.04	3.71	3.4
AC090181.2	4.66	4.68	2.9	3.32	4.81	3.06	5.17	2.35
HCP5	0.11	1.99	0.09	0.04	10.55	6.74	10.73	0.02
AC006128.1	6.35	5.07	3.19	4.33	2.87	3.58	4.43	2.58
MIR222HG	4.68	1.47	0.43	0.13	3.42	3.96	0.64	1.01
AC025917.1	5.4	3.76	2.89	6.48	3.58	4.21	2.23	5.13
AC008993.1	3.39	4.53	4.46	6.89	3.29	2.15	5.23	3.04
NR2F2-AS1	0.78	1.66	0.72	1.86	9.28	5.89	4.74	4.28
AC092828.1	4.14	6.38	2.44	7.35	2.19	3.31	5.08	4.12
AC007684.1	5.28	7.89	1.94	3	4.72	4.8	2.49	3.18
AC125257.1	2.99	5.52	4.4	5.99	3.73	3.62	3.04	3.46
AC002525.1	2.82	8.28	0.54	13.54	4.06	2.4	1.06	2.78
AC083799.1	5.81	6.75	6.81	5.18	3.46	4.74	0.12	4.23
AC024060.1	3.87	3.48	3.38	3.57	4.18	4.18	3.18	3.4
LINC00665	5.01	7.76	2.34	8.49	2.26	1.9	3.54	3.37
AC005046.1	2.6	2.06	3.05	1.59	2.19	2.93	8.8	2.6
AP002907.1	3.87	2.42	3.07	7.76	3.42	3.63	2.21	3.34
AC084824.4	3.64	4.21	5.66	4.02	3.67	3.69	3.28	3.06
GRK5-IT1	1.12	0.72	0.81	0.95	10.7	2.79	1.37	5.05
AC005839.1	4.03	3.63	5.51	3.86	3.71	4.35	2.16	4.49
PP7080	0	7.27	3.72	7.75	3.16	2.3	9	3.19
AC087284.1	3.76	4.61	4.69	5.16	2.48	2.91	2.42	3.96
AL133415.1	1.19	0.34	0.97	0.45	7.03	3.88	4.05	1.53
AC002553.4	2.45	4.68	2.03	4.56	3.48	3.99	3.67	3.38
AC019226.1	3.08	5.03	5.12	2.61	3.09	3.53	3.68	3.99
AC007952.4	0.89	1.62	1.88	5.17	5.54	6.12	0.36	6.67
AP000962.2	0.05	0.06	0.1	0.25	7.96	5.99	1.81	3.95
AC104083.1	0.53	1.06	1.87	1.69	7.7	5.35	5.52	2.48
AL390728.6	3.27	4.16	2.92	7.09	3.12	2.86	2.7	3.28
AC016876.2	2.73	2.66	3.01	2.19	4.32	4.27	3.51	3.44
AC017002.3	2.48	2.01	2.7	2.26	3.54	0.8	2.91	0.76
AC090948.2	1.73	1.18	2.72	4.35	7.89	3.29	4.33	3.02
AP000525.1	3.3	0.24	26.96	0.53	0.85	0.28	0.08	0.21
AC100800.1	3.9	6.26	3.42	4.86	2.98	3.02	1.12	4.72
AL360012.1	0	4.16	0	0	12.39	0	3.21	0
MIR3936HG	2.79	1.09	6.62	1.49	2.03	4.27	7.05	6.82
SNHG3	2.97	4.81	2.95	6.4	1.65	1.88	2.56	4.12
LINC00472	0.98	0.57	0.39	0.77	2.09	2.14	22.27	1.87
SEMA6A-AS1	5.49	4.51	1.39	6.26	3.35	2.63	3.65	3.76
MIR200CHG	5.12	6.09	3.27	7.79	1.58	2.74	0.35	7.18
AC005070.3	3.84	2.94	3.59	2.66	3.84	3.82	3.01	4.98
AC026356.1	2.94	7.46	0.45	8.82	2.66	1.38	4.14	1.62
AC068152.1	2.67	2.49	2.54	4.28	4.46	3.33	5.52	4.48
AL035071.1	2.24	3.25	2.73	7.67	3.21	3.76	3.24	3.38
AC090922.1	3.11	4.56	0.76	2.19	3.81	6.01	2.87	4.13
AC010542.5	9.65	2.85	2.13	2.12	2.53	2.63	2.25	1.83
AC100763.1	5.63	2.62	2.79	2.53	2.79	3.6	3.71	2.9
AL355488.2	3.23	4.1	3.2	5.41	3.32	2.89	4.7	2.11
AP005131.4	1.14	0.79	5.78	0.81	4.01	4.05	3.8	3.36
AC125494.1	4.97	0.07	5.41	4.86	3.43	3.36	3.91	3.36
AC018904.1	3.45	4.73	4.3	10.56	1.58	1.13	1.68	2.49
KCNQ1OT1	3.17	2.88	1.49	4.18	1.96	3.97	4.98	4.83
AC018690.1	4.01	3.59	4.71	3.65	3.55	3.58	2.64	2.75
AL031775.2	3.64	2.13	4.11	5.17	3.18	3.51	2.33	3.06
AC068790.7	3.28	3.71	3.7	2.42	3.61	3.16	4.04	2.84
AC015883.1	3.87	3.96	4.07	5.83	1.87	3.09	2.4	5.23
AC133065.6	2.65	1.02	6.67	1.68	3.4	3.95	4.37	3.04
AL359922.2	3.87	8.84	0.39	2.13	3.86	3.45	2.35	4.79
AC005034.3	2.47	3.33	2.72	3.31	4.54	3.2	3.75	4.44
AC245297.3	0.31	7.94	0.16	14.54	0.5	0.06	0.25	4.23
C1RL-AS1	5.42	4.18	1.09	2.96	2.96	3.8	3.17	3.42
CU633967.1	1.43	2.76	7.23	2.68	2.81	4.44	5.5	2.51
FOXP1-IT1	3.02	4.74	5.15	5.01	2.75	2.57	1.88	2.04
ZNF337-AS1	0	5.58	4.96	3.34	3.5	3.89	3.04	3.05
AC008993.2	2.8	4.12	4.23	5.43	2.2	2.79	3.76	3.82
AC024909.3	3.05	5.16	0.65	7.87	3.77	1.02	1.32	2.36
AC022395.1	2.46	1.51	2.87	1.32	2.5	5.17	3.64	8.48
OTUD6B-AS1	2.89	2.76	4.56	2.76	3.1	3.04	4.75	3.81
PCBP2-OT1	3.83	3.56	3.34	4.51	2.83	2.39	2.83	3.14
AC068790.5	3.72	3.48	3.17	2.99	4.66	2.48	3.34	2.6
AC233300.1	4.49	2.71	1.79	4.52	3.21	3.36	1.91	2.29
AC130352.1	2.95	2.63	0.17	1.11	3.5	3.97	4.9	5.08
LINC00511	7.45	3.61	5.75	1.29	2.35	2.91	0.71	6.46
AC090673.1	6.73	0.07	0.04	0.07	0.17	0.15	0.68	0.06
AC011603.2	5.07	5.27	4.61	2.04	1.29	3.2	2.35	1.16
AC093668.2	6.92	8.9	1.04	0.52	3.16	3.63	1.38	0.54
AC012467.1	1.55	3.81	5.35	7.4	1.04	4.28	0.78	5.81
AC025287.3	3.88	1.91	2.08	3.8	4.78	2.86	2.94	3.66
AC024451.4	4.24	3.09	3.63	3.12	2.94	2.77	2.35	3.58
AL117381.1	4.64	6.85	1.29	1.51	1.43	1.74	4.51	5.43
KLF7-IT1	2.77	3.55	1.49	3.14	4.47	2.57	2.66	1.01
AC234772.3	3.64	1.7	0.38	0.1	2.5	1.67	1.82	2.59
AL031666.3	2.27	7.22	5.46	8.32	2.33	1.5	0.87	1.53
AC005921.3	3.02	3.19	3.04	3.14	3.75	2.5	2.25	5.39
AC120349.2	3.66	3.77	4.77	4.56	1.65	3.42	3.69	2.35
AC009248.2	2.11	6.04	1.32	5.39	3.08	3.32	1.75	2.89
AC022400.7	3.47	3.29	1.56	2.78	3.7	2.91	2.57	3.84
AC130895.1	1.96	3.86	2.47	3.01	3.96	4.11	2.12	2.75
AC004943.1	3.08	4.09	3.64	3.88	2.81	3.05	1.4	4.72
AC068790.4	3.45	2.89	3.35	3.72	2.85	2.17	4.88	2.13
AC239868.2	3.46	3.12	1.34	3.28	3.95	3.4	2.36	2.27
AC020915.4	3.18	5.34	2.36	3.35	3.37	2.99	2.6	2.82
AC009283.1	3.65	2.71	2.69	3.8	2.82	3.2	4.04	2.52
AL080317.2	1.82	2.61	3.69	4.06	1.68	2.37	7.62	2.71
COX10-AS1	3.13	4.75	2.06	1.82	3.47	2.12	2.54	4.15
PTOV1-AS1	3.13	3.92	3.3	4.53	2.2	2.22	2.89	2.75
GSN-AS1	2.97	1.58	1.2	3.6	2.18	4.33	2.81	2.7
AC037459.3	3.33	4.39	2.04	3.11	2.76	2.56	3.35	2.01
AL445309.1	2.99	3.5	2.1	5.88	2.9	2.69	1.31	4.05
AC067852.2	2.05	2.65	4.17	5.41	1.05	2.7	3.5	3.16
INE1	3.31	4.31	1.6	5.38	2.44	1.9	1.71	2.41
AC012181.3	0.16	0.4	0.64	2.06	3.76	0.77	0.42	8.38
FLNB-AS1	3.04	5.3	1.55	5.2	2.44	2.37	1.44	2.99
TMEM161B-AS1	4.24	0.2	2.59	2.14	3.25	3.99	4.42	2.58
AL359715.5	1.81	2.23	4.42	6.64	1.79	3.58	1.4	4.58
Z93022.1	1.88	3.56	0.89	6.19	2.2	2.34	5.06	3.6
SNHG16	1.97	1.79	1.4	0.97	3.13	7.2	4.37	2.49
AP000866.6	3.45	3.78	1.75	2.61	2.93	3.45	3.63	2.03
MAGI1-AS1	2.58	2.48	5.11	5.94	1.83	1.74	2.65	1.62
AC015982.1	1.88	2.86	2.63	3.93	3.48	3.46	2.54	3.99
AC005332.8	2.68	2.26	2.93	4.21	3.38	3.51	2.39	2.92
LINC01943	1.42	1.3	1.23	0.91	3.28	1.51	2.09	0.5
AL031281.2	2.46	4.46	2.4	5.97	2.91	1.76	1.8	3.47
AL133445.2	1.84	1.28	2.17	1.49	3.5	1.51	3.92	3.48
ASMTL-AS1	3.67	1.9	0.21	3.07	1.41	2.27	3.97	2.25
LINC00847	4.42	2.02	2.91	1.32	3.08	4.23	1.31	1.14
AC091132.5	2.37	2.2	2.8	1.52	3.77	3.76	2.83	4.17
AC130650.2	2.64	3.01	3.11	3.19	3.06	3.15	2.26	3.24
AC116651.1	2.62	3.11	2.94	2.85	3.21	4.23	1.7	5.54
Z99129.4	2.26	1.25	2.01	3.82	4.46	4.04	2.43	3.35
SNHG10	2.29	3.05	11.32	1.4	2.82	2.2	1.65	0.6
AL118506.1	2.76	3.98	2.22	4.72	2.04	1.76	2.88	1.9
AC015799.1	3.02	2.98	1.5	3.11	2.8	2.44	3.08	2.97
MIRLET7BHG	2.71	2.91	2.59	3.98	2.11	1.57	4.91	1.4
AC091059.2	1.8	1.7	2.47	3.76	3.16	2.65	2.98	2.38
AC018628.1	3.01	3.66	2.77	3.27	2.43	2.32	2.6	2.38
AC099676.1	4.13	4.14	2.61	4.06	1.7	1.81	2.27	1.61
CDR1	0	0.17	0	0	12.64	1.6	0	1.35
AC068790.6	2.27	3.03	4.24	2.18	2.5	1.45	3.81	3.27
UBA6-AS1	3.86	3.09	4.77	1.64	1.39	1.95	3.51	3.56
AC099343.2	3.36	1.98	6.1	2.7	2.01	2.66	1.74	2.45
AC109326.1	2.22	0.47	1.8	0.26	4.16	1.86	0.37	12.98
AL137782.1	3.99	2.14	2.6	2.64	2.35	2.07	5.25	2.84
AC012557.1	1.78	2.32	3.43	3.77	3.25	3.32	3.15	3
AC087821.1	3.98	5.4	3.2	4.13	1.74	2	0.49	3.2
AL024508.1	4.91	2.5	2.79	2.92	2.45	2.48	1.95	3.9
AC104825.2	1.41	2.14	9.51	3.81	2.42	2.19	1.33	2.95
AC060780.1	2.38	1.93	3.21	4.67	2.7	2.72	2.7	2.98
MEIS1-AS2	2.32	1.63	1.31	0.95	4.42	4.28	1.63	3.71
AL390208.1	1.83	3.37	1.74	2.34	3.57	2.27	2	3.58
AC084018.2	3.38	3.54	3.52	5.01	2.92	0.16	2.75	3.72
AL359915.2	4.2	4.29	2.63	4.86	3.12	0.18	0.06	2.85
AC138028.4	2.63	4.12	1.66	3.56	2.38	1.58	2.93	2.11
AC012085.2	2.56	1.73	2.97	2.68	2.92	3.3	4.3	3.39
AC008895.1	3.48	3.33	3.24	1.95	2.8	2.51	2.44	2.78
AC008770.1	1.6	2.76	3.04	5.17	2.34	2.83	2.73	3.29
USP3-AS1	4.3	4.21	1.96	4.09	2.67	2.47	1.05	2.66
AC005261.2	2.35	0.12	6.77	0.18	7.41	0.12	8.42	0.16
AL020997.2	1.57	1.23	2.06	2.32	3.12	2.52	0.78	4.36
RAD51-AS1	2.87	2.68	2.74	2.47	2.21	3.54	3.05	3.39
SND1-IT1	2.25	2.7	2.44	3.55	2.51	2.44	2.18	2.8
AC011933.2	2.31	1.71	2.74	3.4	2.49	2.3	2.55	1.42
AC068491.4	4.25	2.61	0.77	1.8	0.92	0.82	5.43	0.6
AC025031.2	1.5	2.26	2.45	8.43	1.72	1.11	0.88	4.74
AL049840.2	2.53	3.37	1.56	2.22	2.84	2.26	1.72	3.1
AC115618.2	1.84	2.21	0.97	4.19	3.63	2.85	3.23	3.3
AC026464.2	2.5	3.88	3.84	7.93	2.18	0.06	2.81	2.96
AC012409.3	0.6	0.35	0.31	0.59	9.55	5.3	2.12	2.93
AC016394.1	3.17	1.93	2.27	3.73	2.1	2.71	3.19	2.3
LINC01138	2.98	2.66	1.67	4.97	3.63	1.28	1.76	2.22
AC118658.2	4.72	3.09	2.19	2.86	2.29	1.54	3.39	2.13
AC055720.2	0	1.72	1.64	0.58	3.42	3.94	2.68	2.2
ACAP2-IT1	1.38	2.61	4.13	2.12	2.11	2.32	1.53	4.76
AC022613.3	3.71	2.32	1.89	2.2	3.45	1.95	2.08	4.41
AL390719.2	3.67	4.14	2.74	8.6	0.81	1.29	2.61	1.2
AC000123.2	2.14	3.78	2	4.32	2.61	1.69	2.32	2.05
AL355297.2	2.62	3.33	2.36	3.49	2.42	2.46	2.04	3.14
AC091132.1	1.99	2.37	2.52	2.81	4.53	2.39	1.7	3.01
AC011389.3	1.2	3.47	0.4	2.95	3.35	4.13	2.06	2.66
AC011944.2	2.74	1.65	1.29	1.82	3.84	2.79	2.75	4.4
AL365356.1	2.09	2.37	4.45	2.53	2.38	2.47	2.65	1.83
AC055811.1	2.95	4.25	0.91	3.3	2.43	1.96	2	2.93
AC007038.1	1.66	1.88	2.12	4.54	2.79	2.04	4.91	2.71
AC099811.1	1.84	2.53	2.49	2.11	3.59	2.4	2.59	3.06
LINC00852	1.77	1.73	1.6	9.35	2.53	2.24	1.33	1.66
NNT-AS1	2.05	2.7	2.41	5.09	2.36	2.46	2.83	2.27
AC003973.3	5.58	0.01	0.07	9.44	0.08	1.68	2.66	4.18
SNHG14	2.34	3.44	2.78	2.18	2.78	2.35	2.74	2.84
AC124312.6	2.3	2.49	1.89	3.6	2.28	2.88	2.81	3.16
AC133065.4	2.56	2.24	5.5	2.39	1.3	2.11	3.78	1.7
AP005131.1	1.03	0.62	4.55	0.39	3.16	2.62	2.75	2.34
AC007038.2	1.96	2.68	2.2	3.47	3.39	2.77	3.67	1.81
LINC00863	2.74	2.27	1.78	2.54	2.52	3.1	2.68	2.79
AL133243.4	3.05	3.22	1.25	2.19	2.66	2.61	1.87	3.59
AC080188.2	0.05	0.53	0.29	1.09	5.14	2.62	1.13	3.26
AC004832.5	3.1	2.07	3.08	1.97	2.96	2.83	2.39	2.75
AP001972.5	0.77	0.73	1.24	1.95	3.47	4.45	2.12	3.36
AC100830.2	1.45	1.14	1.79	1.95	2.38	4.17	3.18	2.26
CD44-AS1	4.48	2.92	0.81	1.43	2.52	2.02	1.5	1.78
AC068491.3	5.73	2.88	0.72	1.31	1.09	0.56	5.67	0.53
AC090948.1	1.47	1.08	2.55	4.2	4.43	2.49	2.99	2.45
PRAL	3.73	0.74	3.62	1.87	2.2	1.68	1.78	2.94
LINC02035	2.3	1.42	2.77	2.86	2.21	3.3	3.36	2.48
AC099804.1	2.6	2.2	1.68	2.37	3.38	2.54	1.44	1.99
Z82243.1	3.22	1.52	1.75	1.9	1.9	2.04	4.87	2.08
AC005261.4	2.41	2.33	3.06	3.51	2.5	1.6	2.66	2.39
AC026124.2	2.03	2.08	3.71	3.42	2.65	2.47	1.79	3.89
PTOV1-AS2	2.51	3.63	2.52	5.78	1.75	1.6	2.66	1.79
AF131215.6	3.58	4.59	2.17	2.99	1.52	2.21	2.76	3.14
AC022336.3	2.06	4.53	0.27	3.46	3.29	2.15	1.77	1.83
AL080317.3	1.83	1.73	2.4	2.35	1.91	2.54	5.01	2.37
AC093525.7	2.25	2.45	1.66	5.81	1.33	1.56	3.72	1.45
PVT1	4.25	4.12	0.69	1.5	2.21	1.35	1.22	4.15
PITPNA-AS1	2.51	3.38	3.14	1.25	3.47	1.75	1.46	3.06
AC023632.6	2.1	5.71	2.75	2.33	2.55	2	1.58	2.27
Z98884.2	3.48	1.69	1.91	3.15	1.86	1.95	2.06	3.86
C18orf12	0.63	4.48	0.24	5.65	1.72	3.77	0.18	6.08
AC241585.3	8.02	3.76	0	5.63	0	3.14	0	3.3
AC131649.2	0.05	0.08	6.85	5.81	0.09	0.06	1.17	5.59
LINC00963	2.15	1.83	1.68	1.29	2.43	3.49	3.91	2.57
AC006453.2	0.62	0.6	2.94	0.85	1.69	3.18	7.8	1.8
AC026356.2	1.73	5.13	0.32	7.1	1.75	1.37	2.36	1.15
LINC02381	1.89	0.34	1.63	0.43	3.98	2.4	5.48	1.48
AL353608.4	2.27	3.54	3.23	2.66	1.84	1.75	3.41	2.49
AC096586.2	2.5	2.19	4.23	2.02	2.39	3.16	2.43	2.2
AL118556.1	1.8	2.38	4.41	1.63	2.54	2.38	1.39	3.75
LINC00641	1.95	1.68	2.71	1.93	2.69	2.5	1.96	5.82
SPINT1-AS1	3.67	4.38	4.31	1.77	1.43	2.13	1.58	4.12
ILF3-AS1	1.95	2.16	2.48	4.17	2.31	2.04	2.08	3.45
FAM13A-AS1	2.09	3.44	2.05	3.66	3.37	2.29	1.74	2.01
AC004148.2	2.46	3.57	1.77	2.9	2.32	2.46	2.6	1.92
AL157392.3	1.94	1.18	2.39	1.62	1.91	2.12	2.59	1.91
AC092535.4	0.42	0.38	0.5	0.41	0.9	4.43	8.49	2.11
LINC00960	4.96	3.34	3.25	0.98	1.84	1.34	3.21	1.57
AP005432.1	1.09	1.33	4.86	9.49	0.73	1.03	1.1	2.67
AC019117.2	4.33	6.7	0.65	6.88	0.73	2.6	0	0.96
ZNF667-AS1	2.47	0.26	0.39	3.67	2.85	3.08	4.58	3.9
AC016831.1	3.18	0.58	0.83	1.37	2.33	2.07	3.58	2.37
AC008781.2	3.82	1.88	1.53	1.57	3.21	2.37	2.73	1.93
AC127024.8	1.54	3.36	2.29	2.93	1.6	2.81	2.43	2.47
ST7-OT4	1.84	1.31	2.47	2.35	1.78	2.68	4.64	1.25
AC010680.4	0.19	0.48	0.98	2.88	2.83	3.67	3.08	2.37
AC007566.1	1.5	1.36	1.16	2.33	2.64	3.23	3.77	2.34
SNHG1	2.86	3.72	1.83	2.12	1.57	1.55	1.3	4.18
AL133370.1	3.12	4.98	2.3	1.26	2.86	1.93	0.75	1.52
AL731568.1	3.92	1.52	3.02	1.05	1.86	3.83	3.3	1.39
AF117829.1	0.67	1.72	0.85	4.54	1.64	4.56	3.6	1.81
AC009690.2	2.31	2.67	2.44	1.91	2.16	2.63	2.47	1.88
AC092123.2	2.96	2.69	1.44	2.92	1.77	2.29	2.09	1.55
AC097359.2	1.77	1.66	2.02	2.55	1.92	2.72	2.6	3.89
AL162390.1	2.86	3.37	1.36	1.69	2.55	2.78	2.17	1.95
MAGI2-AS3	1	0.4	0.18	0.09	4.18	3.1	6.9	2.72
AL354733.3	3.1	1.13	2.01	3.41	2.1	1.27	2.45	4.89
PSPC1-AS2	2	2.58	2.18	3.4	2.71	2.72	1.53	2.46
DLEU1-AS1	1.06	8.03	3.76	6.57	2.26	0.14	0.09	0.23
AC022400.8	2.4	3.74	1.38	2.55	2.03	1.8	1.85	1.75
JPX	2.43	3.96	1.49	4.39	3.18	1.79	0.82	1.56
AC023818.2	2.76	2.52	2.59	2.34	2.08	2.33	1.92	2.65
AC093752.2	2.48	2.62	3.21	2.28	2.48	1.66	1.73	1.77
AP005131.2	0.63	0.21	2.81	0.53	2.96	2.35	2.04	2.93
AL451064.2	3.01	2.04	2.17	1.74	2.35	2.86	2.16	3.11
AC139530.1	2.41	3.01	2.3	3.95	1.06	2.11	2.51	1.54
AL136311.1	0.24	0.31	0.49	0.82	4.4	4.33	0.53	4.4
AL355816.2	0.45	5.13	5.25	0	4.64	0.38	3.5	0.33
AC005332.7	2.12	2.1	2.98	2.74	1.82	2.11	1.72	2
AC008873.1	1.89	1.01	2.05	1.19	2.55	3.17	2.89	2.07
AL606489.1	2.09	4.14	3.13	4.38	1.89	1.82	0.93	2.86
AL121672.1	2.89	2.56	2.18	4.13	1.78	1.45	2.84	1.55
LINC01589	0.86	0.57	0.58	1.65	5.7	5.97	0.14	5.73
AC010680.2	0.32	1.22	0.44	3	3.64	3.36	2.55	2.26
AC090181.3	2.46	2.68	1.76	1.5	2.91	1.94	3.39	1.31
AC040169.3	2.88	2.62	1.45	2.5	2.33	2.34	1.6	3.64
AP005131.7	0.68	0.75	3.63	0.61	2.77	2.56	2.52	1.68
AC055764.1	2.72	2.07	1.03	1.91	2.75	2.94	1.7	2.34
MIR4435-2HG	2.22	2.08	1.07	1.16	2.12	0.7	2.41	0.53
AP001381.1	5.21	1.56	1.53	3.56	1.69	1.73	1.16	2.8
CCDC18-AS1	2.94	1.24	1.2	1.66	2.59	3.95	1.88	2.31
AP000864.1	3.59	2.02	4.21	3.98	0.45	2.74	1	3.55
AC006141.1	3	2.12	3.93	4.16	1.1	1.59	2.08	2.16
AC007496.3	2.34	1.8	1.78	1.9	3.2	2.13	2.19	2.99
AC067931.1	4.2	2.54	1.11	1.72	1.07	1.9	1.56	1.42
AC110792.3	2.23	2.09	2.12	2.17	2.3	1.45	1.71	3.16
AC007533.1	2.82	1.75	2.17	1.91	2.61	1.78	2.24	3.08
AC072022.2	2.79	2.07	0.84	4.23	2.36	1.02	1.27	1.39
AC011447.3	1.44	5.52	2.07	6.11	1.22	1.44	1.27	1.36
AL157402.2	0.68	0.58	1.93	0.28	6.11	1.89	2.11	2.18
AC011815.3	2.73	1.16	2.12	1.33	2.83	2.13	2.6	2.37
AL021707.6	5.1	2.26	1.96	2.73	1.81	1.6	1.65	1.18
AC087683.2	1.93	2.82	1.09	2.79	2.12	2.8	2.29	2.8
AC245884.8	1.79	3.42	2.36	3.9	2.21	1.67	2.39	1.39
AL132989.1	1.51	1.87	2.3	1.46	3	2.85	3.2	2.04
AC015813.1	1.63	3.4	1.62	1.23	1.12	2.37	2.51	1.22
ADAMTS9-AS1	0.71	0.19	0.3	0.34	0.97	3.58	9.02	0.57
ARAP1-AS2	3.03	2.76	1.16	1.95	1.61	2.24	2.08	1.91
AC005104.1	2.67	1.61	1.25	1.61	2.13	2.25	2.41	2.13
AC100774.1	2.24	2.75	2.35	1.89	2.24	2.78	1.96	2.45
AL049869.3	2.32	2.45	2.31	1.21	2.07	1.73	1.88	3.28
AL450384.2	2.28	2.55	2.89	3.76	1.21	2.98	1.42	2.88
AC026401.3	2.47	2.81	1.88	1.64	2.28	2.16	1.67	1.12
AL138689.1	1.5	2.13	0.52	1.92	3.5	1.43	1.53	1.31
ERI3-IT1	2.11	1.57	1	4.02	1.39	1.88	4.41	1.55
AL357093.2	2.22	2.74	3.91	0.94	2.36	2.24	0.95	2.42
FAM157C	1.21	0.54	5.53	0.75	1.74	3.64	2.31	0.48
AC011447.7	1.02	4.36	2.18	4.98	1.38	1.96	1.41	1.85
AC108704.2	2.74	3.6	2.06	2.32	1.86	1.16	2.84	1.16
BX890604.1	0.55	0.16	0.93	4.24	1.3	1.99	4.44	5.92
AC012404.1	1.32	0.61	0.39	0.23	3.51	5.83	2.29	3.49
SLX1B-SULT1A4	1.75	2.25	2.57	6.68	1.15	1.27	1.57	1.52
AC097641.3	2.19	2.61	2.05	4.21	1.49	1.64	2.33	1.64
AC009884.1	2.21	4.63	2.3	3.68	1.5	1.09	0.39	2.83
AC078883.1	3.57	1.52	0.53	3.4	2.76	1.23	2.14	2.01
ADNP-AS1	2.27	3.04	2.59	3.14	1.9	1.13	1.26	2.31
AC243829.1	0.37	0.08	1.67	0.07	4.56	5.45	1.69	2.47
HCG11	0.84	1.52	1.45	3.06	3.87	2.7	1.51	2.75
AC009779.2	1.77	1.94	2.66	2.07	1.86	2.09	2.24	3.43
AC015813.6	1.65	2.58	1.18	6.18	2.08	1.73	1.57	1.86
CASC22	0	0	20.71	0	0.16	0	0	0
AC024267.5	2.69	2.1	1.93	3.43	2.2	1.72	1.24	1.27
AL136164.3	0.52	0.37	0.21	0.52	1.64	1.5	12.92	1.21
MIATNB	2.77	2.19	0.89	3.86	1.8	2.54	0.92	1.89
AC027018.1	1.89	1.48	1.85	4.72	1.74	1.59	3.25	1.11
AC025031.4	1.97	2.76	1.66	1.25	1.88	2.05	1.56	4.05
PRKCA-AS1	2.09	4.22	1.73	2.97	2.16	1.08	1.39	2.07
AC032044.2	2.96	2.85	0.53	1.19	1.96	1.91	1.91	2.54
EGOT	0.83	0.68	1.49	0.65	1.82	1.42	9.23	1.66
AC092747.4	2.16	0.11	1.13	0.13	3.17	3.61	3.01	2.3
AC091544.8	5.31	6.3	0.88	1.39	1.77	1.61	0	2.08
AC011389.2	1.37	3.39	0.21	1.96	1.69	3.32	1.78	1.84
DUBR	1.2	0.69	0.58	0.69	2.88	3.41	2.38	3.36
ATP1B3-AS1	1.44	1.61	2.13	1.7	2.57	2.7	0.38	1.81
DLEU1	0	7.48	3.59	7.95	0	0	0	0
AC116366.2	2.11	0.32	2.99	0.45	2.34	2.98	2.29	3.19
AL121652.1	1.27	1.97	1.15	6.01	1.54	1.78	1.81	1.94
AC009948.5	0.24	1.37	0.53	3.16	2.53	2.94	2.36	2.09
AC012181.2	0.68	1.48	2.64	0.55	1.47	4.27	2.85	2.55
AC087241.4	1.12	1.81	2.73	2.06	1.03	2.13	2.43	3.27
AL139022.1	1.85	1.01	3.09	1.57	2.23	2.52	1.82	2.74
AC067817.1	1.18	0.97	3	5.7	1.52	1.4	1.08	1.94
AF127577.2	2.01	2.82	1.03	5.25	1.13	1.15	1.89	1.38
ZNF790-AS1	1.92	1.54	0.63	3.86	0.89	3.23	3.39	2.93
AC027644.3	1.68	3.03	1.15	1.14	2.46	2.26	1.75	3.15
AC005021.1	2.04	0.89	0.2	2.92	1.76	1.08	5.15	2.11
AL591895.1	2.75	1.98	1.68	2.36	1.66	2.8	2.14	2.43
AP000648.3	2.08	2.2	1.4	3.66	1.79	1.64	2.47	1.6
ZBED5-AS1	2.57	1.77	1.14	1.27	2.41	1.86	3.31	1.95
AL138955.1	2.7	1.96	2.41	2.77	1.71	1.35	2	1.93
AP002490.1	2.79	3.03	0.81	2.5	1.82	2.05	1.3	2.04
AC092653.1	1.68	1.84	2.08	3.41	2.89	2.23	1.07	2.68
TAPT1-AS1	2.06	1.76	0.14	1.72	2.71	2.86	3.01	2.48
WWTR1-IT1	0.62	1.09	0.49	0.71	3.46	2.44	0.84	1.66
AL136984.1	1.31	2.2	1.88	1.48	2.28	2.91	1.4	2.58
AC073487.1	1.67	1.74	2.18	2.25	2.04	2.25	0.89	2.41
Z82217.1	3.1	3.66	2.04	3.13	1.77	1.6	1.02	1.32
AC083798.2	2.55	2.29	1.39	2.29	2.52	1.55	1.35	1.63
AC048344.4	1.8	4.11	0.23	6.17	0.59	1.09	2.22	0.71
AC083837.1	4.18	0.18	3.25	0.24	0.46	1.12	6.2	1.61
AATBC	3.96	2.58	3.78	5.19	0.74	1.26	0.24	1.62
AL031775.1	1.48	1.12	1.79	2.56	2.13	1.81	3.01	2.66
BICRA-AS1	3.28	2.27	1.98	3.02	1.25	1.81	1.43	0.95
AC012557.3	2.1	1.3	3.52	2.86	0.88	1.96	1.54	1.55
AC083843.2	1.96	1.28	1.7	0.76	2.32	1.97	4.25	2.03
AC090236.2	1.99	1.61	1.29	1.03	0.82	3.77	1.81	6.44
AC110792.4	1.81	1.87	2.76	1.5	2.59	2.45	1.69	1.8
AC103591.3	1.11	0.58	0.62	0.85	1.19	2.65	1.94	6.45
THUMPD3-AS1	1.76	2.22	1.35	10.64	2.12	1.52	0.04	0.03
SPAG5-AS1	1.74	2.67	1.74	3.32	2.1	1.32	2.75	0.85
AC009269.3	0.9	1.36	2.17	2.33	2.36	1.59	1.52	1.94
AL157394.1	1.69	0.8	0.47	0.52	3.27	2.41	2.4	2.57
SMC5-AS1	1.91	1.6	0.95	0.92	2.2	3.84	2.45	3.17
DGCR11	1.69	2.37	2.22	3.55	1.79	1.82	1.7	1.52
PLBD1-AS1	1.86	1.12	10.01	0.15	1.29	1.68	1.41	2.07
AL355336.1	2.43	1.86	1.75	1.48	2.16	2.07	1.79	1.85
GAS5-AS1	1.15	1.56	2.29	2.45	2.01	1.32	2.1	4.78
AC090950.2	1.84	1.67	1.5	2.16	2.84	2.14	1.3	1.87
AC069547.1	2.11	2.44	1.45	3.1	1.76	2.04	1.68	1.93
AC120114.2	2.21	2.12	3.5	3.19	1.37	1.42	1.94	1.12
U62317.3	1.91	0.61	3.11	1.3	0.95	1.48	1.69	0.98
WFDC21P	0.35	0.37	14.43	0.26	0.88	0.61	0.08	2.04
ZNF710-AS1	1.01	2.3	1.59	1.45	1.62	2.88	3.83	1.56
AL021068.1	1.01	0.91	2.41	4.53	1.02	2.09	0.62	5.7
BX571846.1	2.14	1.66	1.54	4.61	0.95	1.65	2.18	2.2
AC093525.4	2.14	2.02	0.92	3.16	1.5	1.13	3.31	2.02
AC007673.1	1.36	5.09	1.65	7.15	1.24	1.24	0.12	1.07
AC024075.2	1.4	1.72	1.24	2.86	2.52	2.22	1.87	2.12
AC108058.1	2.5	1.04	3.85	2.31	1.97	1.24	1.03	2.38
LINC01116	2.26	0.08	0.13	0.12	1.68	2.92	1.86	4.71
AGAP2-AS1	3.27	1.72	0.79	0.88	1.37	1.34	1.32	1.53
AC108010.1	0.38	2.56	1.15	1.26	3.49	0.53	1.67	7.08
MIR205HG	7.17	0.47	0.32	0.66	1.5	3.9	0	4.72
SNHG17	1.65	4.33	0.35	6.72	0.77	0.7	0.89	0
AC039056.2	3.03	1.77	2.54	2.21	1.08	2.22	2.03	1.78
AP000560.1	1.72	1.76	1.12	1.27	2.69	2.06	2.43	2.44
AC073130.2	2.21	2.78	0.93	3.23	2.91	0.22	1.03	1.82
AP001172.1	0.14	0.04	0.23	0.19	4.23	4.11	1.51	1.88
AC068580.1	1.41	1.09	0.62	1.22	1.12	2.48	1.67	5.95
AC022211.1	1.24	4.27	1.37	4.83	1.05	0.56	0.84	1.74
LIMS1-AS1	3.73	1.87	1.04	1.2	1.69	1.89	1.27	1.79
LPP-AS1	2.24	1.86	2.01	1.78	1.89	2.41	1.45	2.39
AC093909.6	1.34	2.2	2.13	1.98	2.02	2.14	2.66	1.51
PSMB8-AS1	1.19	0.25	3.01	0.59	3.19	2.55	2.13	2.02
AC092653.2	1.25	1.91	2.53	1.94	1.99	2.08	1.71	3.03
ZNF529-AS1	2.08	2.95	1.08	2.82	1.29	2.2	2.22	1.79
AC022001.3	2.7	1.75	1.21	5.27	0.87	1.49	1.4	1.31
AC026271.4	1.47	1.68	1.28	2.29	2.64	2.2	1.7	2.4
EPN2-AS1	2.88	2.63	1.36	2.17	1.16	1.37	1.46	2.15
AC127502.2	0.84	2.22	0.5	1.21	3.11	2.48	2.51	2.53
IQCJ-SCHIP1-AS1	0.67	1.42	0.7	1.22	2.59	1.67	1.99	2.13
AL121761.1	2.72	3.01	0.31	3.16	0.34	2.66	2.34	0.29
TCF4-AS1	0.49	0.21	1.26	1.22	2.95	1.79	0.62	1.59
LINC01001	0.65	1.37	2.03	2.92	1.96	0.87	3.7	1.4
AC002128.1	2.27	2.11	3.43	2.32	1.1	1.73	2.04	1.38
AC026470.3	1.95	2.37	3.01	1.72	2.02	1.41	1.6	1.86
AC092135.3	2.92	2.06	0.62	1.62	1.28	1.29	1.85	2.29
PRRT3-AS1	0.88	1.18	3.51	3.99	2.44	1.37	0.85	2.05
AC132217.1	4.68	8.95	0	0.54	2.59	0.59	0.16	0.79
AC009754.1	1.63	3.3	1.41	3.85	1.84	1.62	1.06	1.34
AC066613.1	0	4.1	0.05	0	1.97	2	2.78	1.82
AC105389.2	2.61	4.56	0.5	5.55	1.09	0.81	1.27	1.59
AC027514.1	1.58	2.27	2.34	3.07	1.31	2.17	1.63	2.14
AC078795.1	1.79	2.26	2.13	2.46	1.43	1.39	1.84	2.08
AL117336.2	0.76	0.25	0.46	1.2	1.64	1.95	0.76	1.57
AP001432.1	2.04	1.96	1	1.23	3.04	1.93	1.76	1.85
AL928654.5	2.8	3.02	1.75	1.52	1.59	1.59	1.27	1.77
AC109587.1	2.17	2.01	1.89	2.84	1.5	1.88	1.99	1.89
AC005972.1	1.65	4.02	2.47	5.26	0.9	0.66	0.66	1.85
PAXIP1-AS2	0.65	1.25	3.02	1.03	2.34	2.29	1.71	3.03
AC245140.2	1.63	2.02	1.36	2.33	1.26	1.04	2.01	3.3
CFLAR-AS1	2.57	1.2	1.31	0.78	3.67	3.06	2.18	0.06
AL031667.3	1.42	1.86	2.61	2.98	1.53	2.9	1.01	2.5
AL356277.3	0.1	0	0.16	17.83	0.2	0	0	0.22
AC018647.2	1.99	2.6	1.17	3.04	1.62	1.28	2.23	2.03
AC007342.7	1.48	1.61	2.11	2.3	2.42	1.92	2.1	2.46
AL049539.1	1.44	2.79	1.85	2.43	1.81	1.34	1.64	2.27
AC010761.3	1.32	1.95	1.92	1.29	2.43	1.77	2.62	1.94
AL096855.1	2.81	2.19	1.52	4.11	0.53	2.76	0.54	2.79
LINC01503	4.34	4.59	0.82	3.31	0.6	1.46	0.32	2.15
MIR34AHG	0	5.16	1.55	1.8	1.08	0.66	0.91	1.94
AL158212.3	2.06	1.33	1.18	1.61	1.95	2.02	2.81	2.2
AC091906.1	0.45	3.48	3.09	8.03	0.83	0.66	0.42	1.03
LINC00294	1.32	0.88	0.94	0.73	2.36	2.3	2.97	1.86
MIR22HG	0.78	0.71	0.35	1.36	1.5	2.36	3.81	2.61
AC007996.1	2.38	2.64	0.24	2.34	1.17	1.22	4.5	1.95
AC107959.1	1.1	0.96	1.23	0.9	2.8	3.09	1.19	3.57
AL365330.1	1.73	2.12	1.1	4.12	2.01	1.46	1.31	0.79
AC138058.1	1.8	1.79	1.49	2.72	1.58	1.79	1.48	2.2
AC018926.2	2.04	0.56	1.19	1.25	2.19	2.43	1.5	2.08
AC013652.1	5.56	1.74	5.53	0.43	0.79	1.08	0.57	1.6
AL596325.2	0.65	0.41	0.65	1.11	4.36	1.96	0.89	0.93
AL445472.1	2.35	2.74	1.24	1.53	1.4	2.24	2.56	2.17
AC005519.2	2.78	1.86	1.65	1.01	1.95	1.99	2.07	1.27
AC107308.1	3.49	0	0	0	0	0.22	0.12	0.03
LCMT1-AS2	1.82	1.59	1.38	1.74	2.17	2.19	1.93	2.16
AP001372.2	1.69	1.38	1.64	1.14	1.54	2.39	2.01	4.53
U73169.1	2.54	1.3	0.47	2.43	1.27	1.32	1.91	1.31
AC010969.2	0.9	0.78	10.45	0.5	1.01	0.9	1.27	0.88
AC135050.6	0	3.21	0.16	3.3	2.58	0.04	4.63	4.16
AL138756.1	1.65	1.53	1.08	3.12	1.77	2.42	1.69	2.42
ACBD3-AS1	2.15	1.78	1.44	3.68	1.06	1.56	2.55	1.22
AC010834.3	2.25	1.9	0.43	1.88	1.99	1.66	2.42	2.22
AC023283.1	2.72	2.6	0.16	1.81	1.51	2.22	3.39	2.74
AL359715.4	1.19	1.28	2.71	4.47	1.26	1.84	1.04	2.89
AC245041.2	3.54	1.68	1.61	2.63	0.82	1.23	0.06	4.73
AC008771.1	1.82	0.71	4.07	1.32	0.94	2.08	1.87	2.89
AL513550.1	2.08	1.51	1.95	1.24	1.9	2.59	1.73	2.47
AC093323.1	2.44	2.51	3.45	0.84	1.31	1.82	0.92	2.1
AL355916.2	1.19	1.74	2.14	0.98	3.11	1.89	1.17	2.92
AC090948.3	0.66	0.34	1.25	2.04	4.14	1.72	2.04	1.82
AC010503.4	1.9	2.2	3.51	2.49	0.64	1.05	4.39	1.45
AC139792.1	2.6	2.47	1.76	4.47	1.28	1.19	1.18	1.85
AP000897.2	0.98	1	1.3	5.64	1.44	1.77	1.8	1.99
UPK1A-AS1	0.14	0.58	9.05	0.86	0.17	2.38	0.17	4.55
AL360093.1	1.11	1.41	2.42	2.18	2.03	1.59	2.37	2.19
AL109811.3	1.11	1.33	1.57	2.61	1.92	1.55	3.05	1.94
ZBTB40-IT1	1.89	1.56	0.6	2.44	2.27	2.14	1.44	1.88
AKT3-IT1	0.65	0.35	0.74	0.34	2.87	3.11	1.74	2.48
SLX1A-SULT1A3	1.32	2.09	2.19	5.64	1.18	1.02	1.09	1.14
AC134407.3	2.44	2.02	2.14	2.76	1.36	1.55	1.51	2.2
COLCA1	0.44	0.33	0	0	0.5	6.98	1.51	6.69
AC105235.1	3.02	2.27	1.42	2.09	1.42	1.3	1.06	3.09
AC239868.3	0.81	1.49	0.7	2.54	2.94	3.33	1.1	2.91
AL138724.1	2.51	1.36	2.48	2.37	1.64	0.98	1.4	2.17
AC007390.2	2.03	2.26	1.07	1.84	2.05	1.46	2.09	2.2
AL158163.1	1.68	1.49	0.92	1.11	2.7	2.49	1.77	2.62
AL049552.1	1.12	1.27	2.79	1.51	2.21	2.07	1.81	2.53
AC083862.2	1.53	2.7	1.74	2.37	1.98	1.34	1.91	1.92
RAB11B-AS1	2.34	4.15	1.25	1.95	1.35	1.7	1.6	1.97
AC018529.3	2.01	1.25	0.84	1.68	2.15	1.68	1.8	2.89
RBM5-AS1	1.66	1.96	1.56	2.06	1.83	1.5	1.03	1.98
AC009948.3	0.39	1.55	0.4	2.88	1.91	2.46	1.78	1.41
AL731566.1	1.58	2.27	1.52	1.15	2.12	2	1.48	2.75
AC244153.1	4.45	4.59	0	1.64	1.2	1.33	0.38	2.26
AC117503.5	1.49	1.58	3.03	2.37	1.58	1.28	1.32	1.47
HOXA-AS2	4.71	1.16	0.63	0.38	1.6	2.1	3.31	1.22
AC093726.1	1.26	1.64	3.23	1.5	1.94	2.13	1.15	2.21
AC010329.1	1.96	5.46	0.49	3.57	1.14	1	0.1	3.74
AC108063.1	0.97	1.26	1.46	1.56	2.39	1.73	1.49	2.06
AC006017.1	1.76	1.71	1.6	2.17	1.97	1.66	2.47	1.69
AC015871.3	2.06	1.08	1.3	1.62	0.89	1.7	3.16	1.46
AL022097.1	2.06	1.77	1.6	2.03	1.62	1.77	1.81	1.9
GNG12-AS1	1.22	0.63	0.26	0.26	2.77	4.69	1.99	2.54
TPT1-AS1	1.99	0.92	0.51	1.46	2.57	1.57	2.16	1.98
AL050341.2	1.41	1.75	2.06	2.51	1.24	1.86	2.22	1.91
AC097376.2	1.97	1.52	2.12	3.1	1.9	0.16	2.27	2.58
AL450344.3	1.16	2.01	1.49	3	2.6	1.19	0.89	1.15
AC120349.3	1.64	2.11	1.89	2.88	1.64	1.32	1.32	1.55
AC079684.1	1.75	2.5	2.09	1.75	1.09	1.4	0.95	1.52
LINC01089	1.49	2.1	1.68	3.06	1.06	1.98	2.25	1.34
CDC42-IT1	1.98	2.74	1.4	3.93	1.51	1	0.7	2.14
AC010168.2	1.41	1.82	2.75	2.02	1.25	1.84	1.56	2.37
AL391834.2	1.13	3.38	1.03	1.3	2.25	1.68	0.86	3.62
AC003681.1	2.43	1.35	2.75	1.19	2.14	1.03	1.68	2.18
AL137784.2	2.5	1.79	1.99	1.07	1.3	1.23	2.22	2.48
AC007494.3	1.54	1.54	1.94	0.97	1.42	1.74	1.96	2.54
URB1-AS1	1.88	1.71	1.34	1.69	2.3	1.15	2	2.13
AL049820.1	2.17	2.29	1.05	0.79	1.62	2.14	1.14	3.12
AC007938.3	2.16	2.15	0.94	1.2	2.39	2.13	1.42	1.39
AL031666.2	2.85	3.92	1.41	4.02	1.28	0.66	0.76	0.98
ZMYM4-AS1	2.68	1.95	0.88	2.06	1.95	1.63	0.87	1.92
LINC00662	1.13	1.94	1.47	0.97	2	1.85	2.02	2.56
AC018529.2	2.63	1.02	0.55	1.78	1.82	1.66	1.43	2.74
SNHG25	2.43	0.06	1.25	0.06	1.57	2.42	2.75	4.09
AC093525.6	1.25	1.76	1.22	3.74	1.4	0.91	3.34	1.16
AC007496.2	1.83	0.77	1.4	1.26	2.13	1.8	1.91	2.42
HLA-DQB1-AS1	2.1	0.57	0.49	0.03	7.04	0.36	0.5	0.14
ZFPM2-AS1	0.15	0.9	0	15.7	0	0	0.08	0.28
AC011330.2	0.96	2.2	1.92	3.09	1.21	2.44	1.83	2
AL355102.1	1.5	0.53	0.13	0.94	3.55	3.25	1.1	4.22
AC007998.4	0.04	3.22	4.32	5.54	0.01	1.19	0.08	2.09
AC012409.1	0	0.35	0	0.7	6.35	2.94	1.6	1.91
AC087222.1	1.91	2.19	0.65	2.57	1.85	1.15	1.58	1.77
AC127070.5	2.04	1.56	0.95	2.26	1.14	1.06	1.85	0.91
AC006064.2	1.95	2.36	2.38	2.3	1.2	1.09	2.16	0.86
AC067930.6	1.34	1.51	0.86	0.75	1.93	2.63	1.57	2.79
TH2LCRR	2.6	1.7	1.52	1.64	1.15	1.76	1.76	2.14
RAB30-AS1	0.97	1.45	0.96	1.06	2.29	2.63	2.41	1.86
NFYC-AS1	1.3	1.8	1.62	2.56	1.19	1.56	3.05	1.61
AC005034.2	1.31	1.26	2.83	0.63	1.67	2.52	2.08	2.23
AP000350.6	2.34	0.85	1.82	2.28	0.71	1.71	2.26	1.47
STARD13-IT1	0.81	0.16	1.28	1.16	1.66	3.24	1.74	2
AC018410.2	2.43	1.92	0.99	0.71	1.52	2.65	0.64	2.02
AC020910.5	2.31	2.59	1.72	0.23	1.66	1.78	1.27	2.49
AL109923.1	2.16	3.27	0.98	2.74	1.42	0.9	0.91	1.44
AC009133.1	2.24	1.8	2.36	0.54	1.37	1.94	4.43	1.18
AC080013.4	1.15	1.72	2.77	1.72	2.41	0.93	1.78	1.58
AC005828.2	1.8	3	1.86	2.87	1.1	1.14	0.73	2.28
AP000962.1	0.05	0.08	0.1	0.14	4.12	3.31	1.1	1.13
AC005005.3	0.6	0.83	0.64	0.62	2.25	3.62	1.42	2.05
AL161729.2	0.28	0.3	0.88	0.87	1.49	5.66	0.68	4.55
AC012306.2	1.21	1.61	1.86	1.31	2.32	1.27	2.14	2.28
AP005899.1	2.7	1.22	2.35	0.62	1.47	1.96	1.45	2.1
AL121832.2	1.42	1.59	2.72	2.36	1.25	1.63	2.37	0.95
SPRY4-IT1	2.18	0.54	0.87	1.89	0.5	0.22	1.3	0.04
AC114947.2	0.14	0.34	0.58	1.27	0.43	0.69	0.55	12.44
TP53TG1	2.79	2.39	2.35	0.87	1	1.42	1.25	2.7
AL391863.1	2.67	1.64	0.32	1.14	1.37	1.47	1.01	1.34
AL121772.3	2.35	2.05	3.23	2.78	1.33	1.59	0.49	0.4
AC105233.5	0.14	0	0.38	1.49	0	2.97	3.12	4.22
AC084876.1	1.14	0.6	1.65	1.66	1.97	2.14	2.46	0.58
LINC01278	2.09	1.45	0.83	2.05	2.45	2.42	1.29	0.87
AL450384.1	1.55	1.91	3.03	1.5	1.34	2.97	0.47	2.39
AC008937.2	1.33	0.94	1.08	2.15	1.32	1.36	2.83	2.01
AC092171.5	1.75	3.38	3.19	2.21	0.59	0.69	0.96	2.34
AC007406.5	0.1	1.7	3.03	2.27	1.82	0.11	2.56	2.33
EMX2OS	1.45	0.01	0.9	2.25	0.47	1.95	5.15	3.57
AC103853.2	0.15	0.12	0.11	5.04	2.2	3.12	0.72	0.94
TTN-AS1	0.1	0.71	0.21	3.43	1.56	2.61	2.47	2.3
AC090198.1	1.75	1.78	1.18	0.99	2.37	1.56	1.95	2.33
AC104184.1	1.24	1.08	1.31	2.12	1.92	1.63	3.24	0.79
TTC28-AS1	0	1.89	2.03	3.15	2.14	2.15	1.6	0.01
AC036214.2	1.66	1.4	2.17	3.64	0.97	1.19	1.66	1.6
AL021707.8	2.07	2.38	1.2	2.32	1.1	1.84	1.11	1.47
AL162274.2	3.85	2.18	0.47	1.67	1.81	1.02	1.76	1.56
AC021106.3	1.38	1	4.37	2.86	1.04	1.13	0.99	2.1
AC090617.8	1.34	1.38	1.13	1.16	1.31	1.4	1.55	2.77
AC005837.3	0.88	0.69	0.17	0.48	2.27	2.85	1.63	2.96
AC023510.2	1.82	1.73	0.19	2.86	1.03	1.92	1.25	2.88
AC004466.2	2.09	2.75	0.58	2.44	1.72	1.29	1.72	0.59
AC084824.5	1.94	2.22	2.02	2.08	1.71	1.46	0.62	1.01
AL031009.1	1.63	1.75	1.56	1.82	1.28	1.31	1.2	4.17
ZNF436-AS1	1.24	2.14	1.69	2.54	1.9	2.43	0.73	1.36
AC093726.2	1.03	1.4	2.35	1.48	0.9	2.32	1.79	1.93
AC124319.3	2.05	1.11	1.92	2.11	1.03	0.71	3.42	1.43
AL365214.2	0.44	0.36	0.61	0.65	3.85	4.58	0.61	1.5
AC234775.3	0.89	1.35	1.14	2.63	1.63	1.46	1.65	2.79
AC005730.3	2.45	1.59	0.88	1.83	1.01	1.19	2.18	1.34
KLF3-AS1	1.54	1.78	1.08	1.62	2.09	1.9	0.92	2.74
AC010533.1	0.35	0.09	0.29	0.15	2.28	2.88	0.82	2.38
AL513327.3	1.07	1.9	1.59	3.54	1.25	1.47	1.32	1.15
AL354953.1	1.26	1.66	0.81	2.51	2.72	2.01	0.87	1.35
AC007546.1	1.33	1.33	1.93	1.93	1.94	1.56	2.1	1.08
AC140479.5	1.68	0	0	0.73	1.51	0.63	1.15	0
AC096677.2	0.19	0.15	0.17	0.19	0.68	1.79	0.31	11.01
AL031673.1	0.94	2.59	2.39	1.59	0.93	2.09	1.94	1.64
AC025576.2	1.76	1.56	1.02	1.42	1.7	1.22	1.82	1.23
AL159169.2	2.21	2.62	2.51	0.92	1.5	1.34	1.55	1.15
AC005993.1	3.21	1.58	5.86	3.15	0.08	0	0	0.12
AC007388.1	2.04	2.1	0.43	0.91	1.97	1.24	2.25	2.09
AC073857.1	1.02	1.45	1.3	2.2	1.4	1.61	1.98	1.42
AL122035.1	1.47	0.71	1.15	0.62	3	1.9	2.35	2.62
AC022165.1	4.05	2.86	0.39	1.73	0.97	1.09	1.1	1.12
AC241377.3	2.38	1.4	1.3	2.52	1.63	1.39	1.36	1.75
UBR5-AS1	1.54	1.3	0	2.99	1.36	2.21	1.59	1.82
AC096708.4	0.57	0.26	0.99	1.25	0.98	0.91	1.81	0.43
RAET1E-AS1	2.19	3.4	0.78	2.55	1.24	1.26	1.06	2.03
AC048341.3	0.85	1	1.35	1.17	0.46	1.38	4.09	1.38
AL109936.8	1.49	2.01	1.66	2.78	1.68	1.9	0.98	0.76
AC120053.1	1.92	1.28	0.21	1.41	1.45	1.88	1.84	2.33
AC008966.2	4.05	1.58	0.17	1.52	0.46	0.86	2.46	1.58
AC025034.1	0.89	1.35	1.96	2.13	1.72	2.35	1.38	0.92
AC093525.9	2.17	1.34	0.67	2.05	1.27	1.39	1.79	1.57
AC015853.1	2.95	1.27	0.49	1.26	1.77	1.59	1.06	1.8
HOXD-AS2	1.51	0.22	0	0.29	1.73	2.13	3.27	2.15
AC012307.1	0.4	0.64	13	0	0.21	0.2	0	1.31
AC146944.4	1.29	0.94	2.09	0.78	1.7	2.32	2.5	1.14
AC005344.1	0.52	0.45	0.51	1.43	1.89	2.64	1.33	1.74
AL136115.2	4.92	3.73	0.08	3.67	0	0.09	0	0.15
AC012467.2	1.2	1.62	1.76	2.59	1.06	1.12	3.66	0.92
LINC02486	1.28	1.95	2.24	2	1.26	1.29	2.14	1.65
AC098679.1	1.38	1.98	0	2.49	0.11	2.6	0	2.68
AC067930.2	2.18	2.54	1.07	0.28	6.55	0.97	0.49	0.81
AC104827.1	1.76	1.79	1.65	1.29	1.81	2.71	0.91	2.19
AL441992.1	1.79	1.65	0.28	1.52	1.61	1.52	1.79	1.64
AP003486.1	1.42	0.88	0.46	0.36	2.28	3.15	2.52	1.91
AC007319.1	2.21	0.76	0.47	1.4	1.87	0.76	2.28	0.77
AC112721.2	2.75	0.07	0.06	0.04	0	0	0.15	0
AC107068.1	1.24	2.64	2.5	2.68	1.32	1.57	1.06	1.13
AC008124.1	1.35	1.37	1.49	1.86	1.67	1.84	1.95	2.07
DOCK4-AS1	0.43	0.4	1.08	1.08	2.29	1.86	2.11	1.09
AC005785.2	1.39	1.84	1.5	2.51	1.3	1.38	1.69	1.66
ENTPD3-AS1	0.47	0.91	1.83	2.23	2.02	2.09	2.38	2.07
AC025918.1	1.84	1.74	3.3	1.56	1.26	1.4	1.13	1.17
AC145423.3	1.53	1.82	0.83	2.53	1.47	1.34	2.06	1.4
AC012313.5	1.61	0.46	1.99	2.18	1.63	1.49	1.92	1.47
AL049870.3	0.91	3.86	2.04	2.11	2.02	2.57	0.52	0.65
MIR133A1HG	1.38	2.06	0.77	2.15	1.4	2.24	1.29	1.47
OIP5-AS1	1.85	1.96	2.05	1.6	2.01	0.02	3.01	1.7
GHRLOS	1.52	1.27	0.38	6.22	1.04	1.05	0.77	1.2
AC000120.1	1.16	1.44	1.89	1.21	1.6	2.06	1.6	1.48
AC138035.1	2.24	0	1.05	2.35	1.76	0	3.69	1.38
AC007383.2	1.98	1.95	0.76	1.68	0.93	1.46	1.67	2.04
AC060766.7	1.34	1.83	2.54	1.55	1.44	1.23	1.03	1.38
AC105074.1	0.39	1.6	0.43	2.13	2.23	1.97	2.04	2.28
AC008536.2	2.36	0.77	1.76	2.32	1.98	0.83	1.19	0.82
RASA2-IT1	3.35	2.11	0.83	1.53	1.39	0.97	1.02	0.72
AC009318.2	0.99	1.08	1.61	1.62	2.48	1.27	1.73	1.39
AL136980.1	2.61	2.56	0	0.78	2.48	2.08	2.12	2.77
AC010636.1	1.1	3.26	1.01	4.03	1.04	1.25	0.27	2.65
FLJ13224	1.71	2.24	0.98	3.24	1.04	0.77	0.95	2.43
AC138466.5	1.38	1.37	1.44	2.07	1.17	1.95	1.64	0.85
BX322234.1	0.26	0.34	0	1.38	0.51	0.83	0.58	0.66
AC010300.1	1.19	2.53	3.42	2.34	0.81	1.34	1.46	1.82
AC007378.1	1.05	0.85	0.74	0.95	3.68	2.08	1.57	1.71
TBC1D22A-AS1	1.34	1.58	0.92	1.97	1.45	1.49	1.13	1.13
AC007382.1	1.52	2.15	1.94	2.7	1.55	1.4	1.45	1.06
AC012414.5	1.53	0.22	1.11	8.54	0.29	1	0.72	0.66
AP005131.6	0.13	0.61	0.13	0.04	0.1	2.75	3.23	0.14
AL512791.1	1.67	1.8	0.93	1.43	2.03	0.6	1.3	1.83
AC046158.3	1.27	0.8	0.68	0.79	2.2	2.09	3.36	2.03
AC104237.2	3.23	0.63	2.31	0.45	0.41	1.43	0.83	5.17
WASHC5-AS1	1.71	2.1	1.33	1.08	1.5	1.32	1.48	1.73
UGDH-AS1	1.83	1.1	1.97	0.95	1.75	2.35	1.38	1.46
SNHG4	1.95	2.4	5.32	0.19	0.88	0.89	0.49	1.61
AL445222.1	1.29	1.39	0.65	1.36	2.06	2.18	0.82	3.01
AL359095.1	0.94	0.45	0.42	0.11	1.46	1.68	4.97	1.84
SNHG20	1.43	1.84	2.27	1.91	1.13	1.47	1.3	1.15
ZBTB20-AS5	0.95	0.49	1.23	1.08	1.3	1.62	3.89	2.14
AC012404.2	1.07	0.47	0.31	0.25	3.35	3.55	1.28	2.74
AC103810.2	3.3	0.6	1.36	0.54	0.97	3.19	1.45	1.18
AL135999.3	0.63	0.67	5.11	0.06	0.14	2.91	0.29	4.79
ARRDC1-AS1	1.81	1.48	1.01	1.44	0.96	1.34	2.25	2.35
AC093788.1	0.94	1.03	2.05	1.93	1.52	1.82	1.94	1.12
AC009464.1	1.64	2.15	2.66	1.47	1.77	1.39	1.14	0.88
AC067852.6	0.98	1.11	1.15	1.26	2.07	1.96	2.23	1.38
AC104982.2	2.55	1.43	1.59	1.82	1.28	1.11	1.21	1.26
STARD4-AS1	0.43	0.55	0.51	1.02	1.47	1.71	2.66	1.27
AL022328.1	1.57	1.76	2.1	2.19	1.18	0.95	0.92	1.21
AC068389.4	1.52	1.27	0.76	3.59	1.76	1.05	1.21	1.13
AL021368.2	1.72	1.22	1.47	1.57	1.31	2.39	1.77	2.16
TRAF3IP2-AS1	1.22	1.22	1.08	0.99	1.47	2.03	1.81	1.98
MHENCR	1.11	1.76	0.6	1.3	2.05	1.7	2.03	0.45
AL121839.2	3.46	2.14	2	1.92	1.09	1.07	0.95	1.59
AC084033.3	0.21	0.35	0.85	0.35	2.34	2.65	3.02	1.37
AC067852.7	1.78	2.67	2.01	3.46	1.13	0.58	1.29	1.21
AP000577.1	1.71	1.78	1.23	0.87	2.1	1.88	1.31	1.85
CRNDE	3.69	2.11	0.24	1.3	1.29	1.05	1.1	0.96
ZBTB11-AS1	1.49	1.25	1.86	1.23	1.55	1.66	1.88	1.63
AL136295.7	1.82	1.69	1.49	1.07	1.28	1.51	2.53	1.08
AC104564.6	1.36	1.21	1.39	1.42	1.59	1.2	1.78	1.5
DTX2P1-UPK3BP1-PMS2P11	2.52	2.26	1.8	2.2	0.72	1.95	1.39	0.82
AL033384.2	2.45	2.12	2	2.61	1.46	1.25	0.65	1.35
AC034231.1	1.01	1.58	0.67	7.28	1.03	0.51	1.04	0.9
RMST	0	0.29	0	9.52	0.02	0.54	3.68	0.61
AC005072.1	1.58	1.15	1.13	0.98	1.04	1.26	1.81	1.6
AC004223.4	1.09	2.27	1.61	1.55	1.03	1.51	1.58	1.77
AC004067.1	2.08	2.66	1.53	2.67	0.8	0.44	2.09	1.16
MYOSLID	3.17	0.13	0	0.02	0.31	0.3	0.22	0.1
AC092794.1	2.13	2.34	1.33	1.25	1.31	1.63	1.56	0.87
AC012513.3	1.2	1.31	0.75	1.14	1.89	2.23	2.08	1.75
AL731571.1	2.44	1.27	0.15	1.32	1.14	1.72	1.69	1.79
HLCS-IT1	2.18	1.77	0.67	1.52	1.02	1.64	1.1	2.17
AC064801.1	1.08	1.26	1	1.43	1.12	0.92	1.54	3.82
AC124283.3	1.06	2.03	1.14	1.63	1.24	0.82	2.59	0.73
AC020978.7	1.91	1.1	2.04	1.59	1.37	1.34	1.53	1.2
AC131009.4	2.05	1.62	0.74	2.61	1.28	1.28	0.71	2.17
AP003352.1	1.35	1.54	0.97	2.18	1.6	1.39	1.08	1.72
AC159540.2	2.04	0.62	0.15	0.46	2.09	1.68	2.02	0.76
AL627309.5	1.55	0.73	2.51	1.11	0.89	1.65	1.66	1.12
AP000526.1	1.28	0.2	9.66	0.4	0.51	0.15	0.29	0.01
AC110769.3	1.73	1.62	1.89	1.78	1.06	1.42	1.24	1.31
AC022467.1	0.06	0.19	0.12	0.5	2.68	2.63	0.93	1.28
AC009061.2	1.33	0.67	3.89	1.1	1.05	1.62	1.97	0.92
AL161785.1	0.7	0.32	1.04	0.27	1.44	3.7	1.27	0.72
AL031768.1	2.02	1.48	0.91	0.97	1.69	1.38	2.47	1.63
WARS2-IT1	1.11	1.13	5.16	1.59	1.23	1.34	0.7	1.18
ATP1A1-AS1	1.34	1.29	0.42	1.34	1.44	1.15	4.11	0.96
AL118558.1	1.75	1.95	1.29	1.14	1.49	1.54	1.04	1.23
AC073046.1	0.29	8.89	0.33	0.25	0.37	3.02	0.32	0.2
AC090617.9	2.18	1.1	0.11	1.17	2.06	2.92	0.85	1.63
AC007342.6	1.56	1.43	1.31	1.91	1.94	1.35	1.24	1.72
AC060766.4	2.11	0.46	3.86	1.23	1.94	0.82	1.23	1.05
AP001258.1	1.7	1.66	1.47	1.42	1.71	1.13	1.46	1.91
AC020663.3	1.64	1.62	1.49	2.83	1.29	0.82	1.51	1.13
AC009093.10	0.41	0.11	0.38	0.28	2.55	3.11	1.24	1.68
AC116407.4	0.91	1.69	1.24	1.6	1.22	1.36	1.48	1.51
AC020978.10	0.74	0.88	1.7	1.78	1.86	1.22	1.71	0.81
ZNF528-AS1	1.79	2.96	0.25	2.27	1.68	1.64	1.32	1.15
AL928970.1	1.32	2.25	1.86	1.95	1.53	1.17	1.66	1.54
AL449983.1	0.3	0.09	0.09	0.04	2.02	1.89	3.44	0.89
AC084759.3	0.04	1.48	0.93	5.2	0.23	2.34	0.11	4.11
AL359880.1	1.18	0.98	0.73	0.82	2.78	0.95	2.57	1.94
AC131953.1	0.63	0.78	0.22	0.78	2.11	0.95	1.28	1.28
TTC3-AS1	1.7	1.56	0.94	1.42	1.57	1.33	1.27	1.38
AL138787.2	1.22	1.08	1.04	1.72	1.82	2.28	1.26	1.25
MIR181A1HG	1.46	0.49	3.83	0.68	0.65	0.9	2.2	0.25
TMLHE-AS1	2.15	1.55	2.08	2.08	0.81	0.99	1.01	0.41
AL450998.3	1.81	1.34	0.34	2.2	1.79	1.39	1.4	1.2
AC018645.2	2.04	1.43	0.21	2.09	0.95	1.76	2.19	1.82
AC004908.2	2.31	1.17	0.81	1.07	1.1	1.81	1.71	1.61
AC104237.3	2.93	1.01	2.95	0.71	0.04	1.85	1.19	3.02
AL645608.1	0.17	2.23	0.89	1.6	1.36	1.63	0.92	1.63
AGPAT4-IT1	0.94	0.2	1.28	0.47	1.19	2.02	1.47	2.03
LINC00622	0.54	1.24	0.01	2.08	2	0.49	5.47	0.61
BIRC6-AS1	1.83	2.59	0.85	1.62	2	0.68	1.34	0.99
AC087893.1	1.87	1.12	0.38	1	1.66	1.29	1.74	1.64
KIRREL1-IT1	0.56	0.27	0.29	0.81	2.36	1.42	2.32	1.5
AC008870.5	3.57	2.6	0	4.29	0.76	0.61	0	2.29
AC112512.1	1.35	1.79	1.52	4.05	0.77	0.95	1.58	1.14
AC012254.3	0.81	1.38	0.93	3.57	1.18	1.32	2.05	1.24
AL121748.2	0.54	0.17	0.21	0.5	2.05	1.78	5.07	1.04
Z97200.1	0.05	0.09	0.04	0.03	2.03	1.83	0.34	0.62
BAIAP2-AS1	0	1.46	1.11	2.42	1	2.07	2.04	0.98
AC018529.1	1.69	1.28	0.85	1.98	1.06	1.39	1.42	2.08
AL138999.1	0.36	0.12	0.71	0.46	1.31	2.94	0.99	1.24
MIR99AHG	0	0.01	0	0.09	4.32	2.26	1.09	1.01
AC116913.1	1.63	1.14	0.77	1.3	1.5	1.53	1.29	1.06
AC004461.2	1.37	1.7	1.12	2.53	1.12	1.74	1.6	0.92
AL078459.1	1.14	1.5	1	2.64	0.92	1.06	1.94	0.75
AC069029.1	2.07	1.09	1.4	1.42	1.23	0.67	2.19	1.5
LINC01184	1.49	0.6	2.77	0.65	1.19	2.07	1.72	1.31
AC016251.1	0.21	0.71	0.19	0.53	3.9	2.5	1.68	2.04
AC005702.1	1.31	1.3	2.04	1.86	1.34	1.01	1.46	1.79
LINC02256	0.63	0.31	0.41	0.65	1.72	2.05	2.75	1.91
AL034550.1	2.3	2.16	0.19	3.33	0.89	0.62	1.15	1.1
AC002064.2	1.25	0.56	1.29	0.5	1.92	1.54	2.65	1.39
AC239800.3	2.52	1.65	0.84	3.18	1.12	0.96	1.05	0.98
AL031670.1	1.6	1.97	1.55	1.44	1.32	1.33	1.29	1.54
AC009948.4	0.21	1.02	0.24	2.79	2.03	1.09	1.88	1.7
AL117332.1	1.47	0.11	1.42	2.99	1.75	1.14	1.29	0.42
LINC01671	2.08	0	1.91	1.06	0	0.75	3.48	4.65
AL731577.1	1.65	1.74	0.87	1.44	1.44	1.29	1.2	1.44
SNHG15	0.8	1.77	0.98	1.75	1.26	1.06	0.95	1.57
AL357033.3	2.37	1.19	3.43	1.16	0.85	0.88	0.62	1.15
FAM239B	4.76	1.25	0.32	0	0.22	0.68	2.65	1.2
AC022001.2	1.32	0.86	1.19	4.2	1.68	1.03	0.7	0.76
AC073957.3	1.96	1.78	1.67	1.92	0.92	0.71	2.2	0.93
AC008555.8	1.49	3.39	0.52	2.59	1.37	1.09	0.8	1.14
AC013564.1	0.69	2.78	1.24	2.06	2	1.13	1.53	0.6
RSF1-IT2	1.99	1.38	0.83	2.19	1.25	2.06	1.02	1.25
FLJ20021	1.06	1.46	0.56	0.83	1.7	1.1	1.22	1.15
AC068880.4	1.72	3.04	1.15	2.16	1.31	1.37	0.53	2.1
LINC00115	1.66	0.98	0.67	2.14	0.66	1.08	2.7	0.79
AC004832.4	2.51	0.91	1.67	0.81	1.45	2.34	0.76	1.64
AC093278.2	0.55	0.39	1.08	0.93	2.54	1.44	1.64	1.39
AC011825.2	1.09	1.01	0.45	1.29	2.27	1.5	1.58	1.74
SSBP3-AS1	1.32	0.57	0.48	2.44	1.57	1.52	1.03	1.68
AC022173.1	0.86	1.65	0.87	1.51	1.24	1.27	0.35	0.96
AC009948.1	2.17	0.72	0.61	1.09	1.13	1.26	1.89	1.16
AC104581.5	1.77	2.83	1.33	1.72	1.06	1.06	0.84	1.15
AP000424.1	5.21	1.76	0.32	2.66	0.28	1.05	1.69	0.56
DGUOK-AS1	1.28	2.23	1.66	1.95	1.59	0.98	0.96	1
SMAD1-AS2	1.42	0.99	1.1	1.61	1.74	0.72	2.28	0.99
AP001442.1	1.43	1	0.56	2.85	1.31	0.91	2.05	2.85
EPB41L4A-AS1	1.51	0.53	0.79	0.43	2.3	1.85	1.25	2.63
AC008957.3	0.23	2.69	0.74	0.74	1.62	1.59	0.95	0.72
AC027796.4	1.67	0.55	0.85	1.71	0.59	1.37	2.76	0.75
LINC-PINT	0.38	0.07	0.06	2.67	0.43	3.75	2.62	3.74
KANSL1-AS1	1.71	2.26	0.96	2.22	1.44	0.88	1.22	1.45
AL513327.1	2.51	1.3	0.47	2.19	0.94	1.15	1.4	0.94
AC073367.1	1.07	0.95	1.4	0.97	1.59	1.25	0.98	0.96
AC091544.6	2.6	3	1.71	1.06	1.04	1.91	0	1.91
AL031719.2	3.03	1.38	1.17	1.03	0.83	1.08	0.98	2.12
AC004884.2	1.67	1.91	0.83	1.41	1.42	1.31	1.84	0.5
LINC00930	0.36	4.12	1.07	1.38	1.04	2.87	0	2.65
AP001094.2	0.69	1.1	1.07	5.16	1.04	0.82	0.79	1.87
AC012186.3	1.32	1.19	2.18	2.9	0.42	1.02	1.45	2.57
AC092574.2	0	0	5.57	0	3.58	0	0	4.64
APTR	2.09	1.37	1.41	0.97	1.17	1.01	1.78	2.16
AC020916.2	3.15	1.43	1.14	2.66	0.47	0.19	0.88	0.95
AC103739.1	1.11	1.85	0.85	1.79	1	1.07	1.7	1.54
AC011379.1	1.36	0.44	1	0.62	1.76	1.18	1.16	4.35
BACE1-AS	0.96	1.21	0.94	1.99	1.3	1.77	1.84	1.41
AC084117.1	2.81	0.7	0.19	0.39	1.91	1.23	1.21	1.76
AL390774.2	1.03	0.59	0.98	1.36	1.34	1.83	2.06	1.28
LIPE-AS1	2.51	0.78	1.69	0.88	1.34	1.35	0.86	0.98
AL590006.1	2.46	1.76	1.11	2.34	0.87	1.29	1.07	1.48
AC108727.1	2.15	1.25	1.68	1.69	0.71	1.12	0.86	2.09
AL121929.2	1.73	1.64	0.23	1.21	1.49	1.46	0.73	1.62
LINC01819	1.82	3.66	0	6.1	0.74	0.12	0	1.22
SEMA3F-AS1	1.5	1.55	1.19	2.44	1.69	1.18	1.61	1.01
AL158163.2	1.49	1.17	0.51	0.85	1.62	1.89	1.37	2.24
AC064801.2	1.29	0.82	1.08	0.85	1.76	1.19	1.53	1.95
AL022323.2	2.21	1.4	1.14	1.7	0.85	1.23	1.87	1.11
CU633904.1	1.01	0.39	0.63	1.23	1.85	0.2	2.45	3.49
AC113398.2	3.16	1.07	0.06	1.74	1.22	1.13	3.15	0.81
AL450306.1	2	2.22	0.73	1.75	0.72	1.76	0.78	2.04
CLIP1-AS1	0.94	1.78	2	1.15	2.05	0.95	0.97	1.85
AC009704.2	2.63	1.48	0.58	0.81	0.35	0.69	2.75	2.38
HAGLR	3.78	0.57	0.13	0.2	0.65	1.13	2.76	1.71
GABPB1-AS1	0.39	1.46	1.12	1.51	2.02	1.32	1.71	1.78
AC011373.1	0.28	0.16	0.35	0.1	2.04	2.5	0.26	1.28
LINC01336	0.54	1.04	7.41	0.45	0.63	1.07	0.17	2.03
AC012613.2	2.47	0.02	0.66	1.84	1.54	1.13	1.01	1.54
AC015813.5	1.66	2.02	0.6	2	1.36	1.13	1.06	2.01
AC005703.6	0.46	0	0.42	0.53	1.76	3.19	0.44	2.46
AC007639.1	3.14	1.4	1.82	0.31	0.42	1.7	0.15	3.43
AC245100.8	0	2.14	0	3.09	2.41	1.4	2.6	0
B3GALT5-AS1	1.81	0.67	0.43	7.41	0.4	0.64	0.07	1.74
AC068870.2	2.17	0.94	1.4	1.78	0.59	1.07	1.94	1.2
FAM239A	1.75	3.55	0.69	0.12	1.21	1.19	2.89	0.33
AL158832.1	1.36	0.83	0.75	0.6	1.29	1.81	1.56	1.88
AP001350.1	1.96	1.69	1.18	1.25	1.5	1.04	1.71	1.01
AC016026.1	2.51	0.77	0.08	0.17	1.16	2.91	2.58	0.87
LARGE-AS1	1.29	1.91	1.78	2.86	1.05	1.49	0.8	1.58
AC020978.4	1.22	0.86	1.36	1.34	1.57	1.58	1.05	1.69
LNCSRLR	0.71	0.45	0.21	2.03	1.02	0.42	1.95	0.41
AL135999.1	1.53	2.01	1.97	2.86	0.84	1.28	0.71	1.05
AC015849.4	1.27	2.02	1.58	1	1.32	0.81	1.15	1.83
AC005253.1	0	1.95	1.62	1.65	1.98	1.33	0	1.51
AC008035.1	1.2	1.59	1.06	0.97	1.45	0.78	1.1	3.06
AC012358.1	1.67	0.81	1.87	2.03	0.43	1.4	1.04	1.67
ELF3-AS1	2.23	2.27	3.01	1.53	0.29	0.82	1.17	1.33
TCF4-AS2	0.31	0.19	0.73	0.83	3.08	1.87	0.62	0.89
AC036176.3	4.17	3.08	0.32	0.87	1.33	0.12	0.11	0.68
AL078645.1	0.75	1.6	0.33	2.9	1.84	2.03	0.51	1.39
SDCBP2-AS1	1.38	0.87	1.92	0	1.63	0.93	2	3.23
AC112220.2	1.81	1.97	1.18	3.55	0.53	0.5	1.7	0.74
AC095055.1	1.18	0.81	1.16	0.45	2.48	1.74	1.26	1.56
AC007314.1	0.46	0.55	8.4	0.8	0.48	0.48	0.55	0.32
SH3PXD2A-AS1	3.6	1.68	0.19	0.49	0.73	0.98	0.16	1.75
LINC01534	0.6	1.7	0.34	2.29	2.34	0.91	1.69	2.14
AL139287.1	0.2	2.38	0.09	4.06	0.63	1.19	2.28	1.99
AL162595.1	0.69	1.68	0.51	3.4	0.6	1.03	1.93	2.26
AC092338.1	0.9	1.03	0.99	1.8	1.82	1.29	1.73	1.33
AC023389.1	2.58	1.17	1.15	2.1	0.81	0.97	1.48	0.89
AL451064.1	1.97	1.25	0.83	1.22	1.13	2.27	1.61	1.63
AC012676.5	2.07	1.69	0.97	2.01	0.85	0.85	1.56	0.63
RARA-AS1	1.49	0.9	0.73	1.35	1.11	1.19	1.4	1.59
AL445524.1	2.44	1.31	1.11	0.9	1.21	0.71	1.46	1.4
AC018809.2	1.16	0.75	1.6	2.02	2.03	1.46	1.06	1.27
MIR600HG	1.24	0.77	0.02	3.09	1.03	1.51	2.16	2.01
AC139887.1	1.59	1.18	1.01	0.75	1.33	1.27	2.17	0.96
AL035634.1	1.13	1.4	0.73	1.04	1.82	1.61	0.77	1.01
BISPR	2.06	1.11	1.44	2.23	0.89	1.02	0.55	1.08
AL136164.4	0.39	0.12	0.16	0.31	1.01	1.26	7.65	0.78
AC024267.6	1.78	2.53	1.87	4.2	0.41	0.69	0.2	1.04
ACOXL-AS1	1.27	0.83	3.95	0.83	0.38	3.8	0.19	1.19
AC011444.2	1.1	1.08	0.42	0.66	4.12	1.15	0.4	1.14
AC124069.1	3.82	2.23	0.61	0.59	1.4	0.36	0.97	2.56
AL023284.4	1.61	3.17	1.27	2.68	0.58	0.52	2.12	0.92
AC004906.1	3.17	3.18	0.61	2.04	0.62	0.7	0.34	1.17
GK-AS1	1.4	0.5	1.86	0.33	0.49	1.52	2.43	1.37
AC040934.1	0.97	1.24	1.47	1.55	1.09	1.34	2.17	1.66
AC025165.4	1.44	0.64	0.74	1.92	0.74	1.27	2.13	0.79
CU638689.1	0.67	2.91	1.38	0.55	2.49	0.44	1.44	0.19
AC008026.3	1.43	1.63	1.06	1.46	1.44	1.3	0.78	1.41
AL357992.1	2.19	1.87	0.95	0.86	1.78	1.5	0.52	1.75
MIR181A2HG	1.24	1.09	1.28	2.57	0.69	0.95	1.63	1.76
CU633906.2	1.92	0.59	0.52	0.73	0.73	3.05	0.86	2.22
AC009996.1	1.58	1.58	1.07	1.97	1.16	1.2	1.36	0.79
SLC9A3-AS1	1.59	2.91	0.13	2.64	0.94	0.43	1.53	0.87
AC092802.2	1.7	1.82	1.09	2.08	1.01	1.04	1.65	0.66
TNFRSF14-AS1	5.13	2.06	0.38	0.56	1.07	0.89	0.35	1.02
AC073530.2	1.63	2.7	1.01	1.55	0.88	1.17	1.41	1.58
AL162258.1	1.67	1.93	0	0.51	1.8	0	1.11	1.95
POC1B-AS1	0.9	0.7	0.98	2.69	1.47	1.47	1.97	1.3
PCED1B-AS1	1.82	1	0.92	1.72	1.56	1.49	0.86	1.63
AC018607.1	2.5	1.27	0.94	1.17	0.88	0.81	1.48	0.74
AC139887.2	1.89	1.75	0.46	0.66	1.02	1.11	2.27	0.93
AC093567.1	1.38	1.15	0.52	1.62	1.23	0.62	1.1	1.15
AC132938.6	2.15	2.09	1.14	1.47	0.89	1.27	0.68	1.12
LINC00174	2.57	1.14	0.72	1.51	2.34	0.38	1.64	0
AL731563.2	2.35	1.75	0.61	0.58	1.15	1.23	0.3	2.73
AC120114.4	1.46	1.11	1.81	2.12	0.69	1.01	1.54	0.71
AL355338.1	2.12	1.62	0.76	2	0.68	0.96	0.82	2.65
AC087294.1	0.69	2.08	0.96	0.95	1.82	1.54	1.57	1.41
AC103703.1	1.67	1.74	1.02	2.58	1.37	0.66	1.63	1.09
PCBP1-AS1	0.57	0.6	1.06	0.46	2.17	1.78	1.05	0.94
AC025031.5	1.99	1.85	0.94	0.86	1.18	1.03	1.03	2.09
AL360091.1	1.2	1.01	1.25	1.44	1.91	1.21	1.43	0.79
ARHGAP26-IT1	1.34	0.43	0.93	0.36	2.34	1.34	1.6	1.94
AC015923.1	1.73	2.42	1.17	1.76	0.86	1.15	0.61	1.82
AC112721.1	2.61	0.07	0.05	0	0	0.03	0.1	0.01
HM13-IT1	1.23	1.62	1.44	1.86	0.91	1.1	1.18	1.02
ASH1L-IT1	1.02	1.4	0.78	1.73	1.66	1.69	1.24	1.16
AL731567.1	1.12	2.77	1.24	3.99	0.55	0.76	0.35	0.98
AC025165.5	0.8	0.81	0.77	2.24	0.74	1.45	2.73	0.67
AC023043.4	2.97	2.23	0.64	3.27	0.76	0.85	0.2	0.6
LINC00885	3.26	1.74	1.36	1.59	0.37	0.75	0.22	2.37
AC007906.1	0.89	1.57	1.5	1.27	1.2	0.96	1.66	0.98
AC016542.1	1.3	1.74	0.78	0.62	2.51	0.99	0.73	1.12
AC121761.1	0.45	0.11	1.03	0.71	2.69	1.02	0.8	1.27
AL031770.1	1.59	1.12	0.71	1.92	1.44	1.54	1.04	1.05
AC099811.5	1.09	1.08	0.52	0.72	1.87	1.33	2.5	1.56
AC079035.1	0.77	1.15	1.43	2.19	0.89	0.88	1.32	1.79
SMG6-IT1	0.5	1.17	0.56	1.49	1.22	2.39	1.53	0.9
AC010680.3	0	0.89	0.33	1.81	2.26	1.5	1.88	1.23
AC018926.1	0.75	1.11	1.73	0.93	1.07	1.24	2.3	0.68
AC004466.3	1.36	1.89	0.48	1.99	1.42	1.13	0.94	0.61
AL354740.1	0.22	0.54	0.01	0.06	0.79	0.99	0.2	1.2
AC126474.2	0.85	0.99	1.75	1.3	1.58	1.49	1.76	1.22
DENND6A-AS1	1.34	1.64	1.36	1.82	0.92	1.43	1.06	1.25
AC010333.1	1.17	0.97	0.47	0.85	1.55	1.01	3.12	0.95
AC093535.1	2.6	1.15	0.87	1.29	1.13	1.38	1.09	1.43
AL670729.1	1.48	1.84	1.67	3.06	0.84	1.22	0.73	0.89
AL132656.3	1.7	1.38	1.79	1.03	1.12	1.92	0.85	1.05
AC109460.2	1.32	1.57	1.78	1.08	1.25	1.28	1.06	0.99
AL662907.1	1.05	1.11	0.55	4.02	0.86	1.27	1.28	0.96
AP003392.1	0.68	0.35	0	2.28	2.47	0.14	0.46	3.15
AC007552.2	0.81	0.73	2.42	1.82	1.87	0.91	0.68	0.82
AC090772.1	1.49	0.84	0.78	0.5	2.03	1.37	0.9	1.95
LINC00894	1.82	1.54	0.51	1.43	1.41	1.34	1.25	1.74
AC111170.3	2.94	1.87	0.41	1.3	0.63	1.21	0.8	0.96
AP005210.1	0.04	0	0.05	0	1.84	3.11	0.69	2.35
LINC02157	0.27	0.54	0.24	0.94	2.62	2.08	1.53	1.77
EIF3J-AS1	1.22	1.39	0.93	1.09	1.63	1.41	1.33	1.9
AC021016.3	1.17	4.18	0.79	1.29	1.15	1.27	0.37	1.72
AC093388.1	1.46	1.48	0.68	1.98	1.13	1.09	1.63	0.69
AC018521.1	0	0	0	0	6.28	6.32	0	0
AC068473.5	1.15	1.21	0.99	1.91	1.07	1.24	1.34	1.89
AC008737.1	1.67	0.99	1.35	1.97	1.09	0.88	1.5	0.64
AP000919.2	0.59	0.48	0.99	2.27	1.35	1.29	1.4	0.85
AC124045.1	0.87	1.39	1.66	4.13	0.93	1.04	0.83	0.61
AL137145.1	1.27	0.7	0.26	0.17	0.94	1.72	1.08	0.99
AC012170.2	1.19	1.51	1.04	1.5	0.89	1.09	1.56	0.75
AC116158.1	0.75	0.62	0.65	0.65	1.8	1.14	2.95	1.48
AF129075.1	1.21	1.82	1.06	2.55	0.69	1.07	1.06	1.18
CH17-340M24.3	1.26	1.02	1.04	0.61	1.2	1.94	1.4	2.14
AL050343.2	0.78	1.19	0.98	2.56	0.5	1.6	0.91	1.72
RN7SKP23	1.64	1.38	0.75	1.13	1.24	1.47	0.94	1.84
AL513190.1	1.2	1.47	1.01	1.33	0.74	1.43	1.28	1.45
AC104170.2	1.42	0.8	0.8	0.98	1.07	1.53	1.52	1.25
AC004466.1	1.31	1.34	0.41	1.46	1.02	1.1	0.93	0.89
AL590133.2	1.07	1.15	1.98	1.45	0.73	0.36	2.72	0.69
AC027307.2	0.65	1.68	0.79	1.65	1.74	1.22	1.51	0.81
AL604028.1	1.26	1.78	0.89	1.6	1.21	1.72	1.47	0.92
AC136475.3	1.84	3.41	0.35	2.15	1.27	0.64	0	0.29
AL662797.3	1.26	1.19	1.86	2.66	0.47	1.16	0.78	0.93
AC005479.2	1.76	0.3	0.78	0.36	1.26	1.51	1.56	2.03
AP4B1-AS1	0.88	0.68	0.73	1.69	2	1.29	1.53	0.93
AC103810.5	1.55	0.42	1.86	0.54	0.83	2.33	1.08	1.32
ZNF213-AS1	1.51	1.92	1.91	0.33	0.59	2.05	1.47	1.05
AC131391.1	1.36	1.14	0.71	0.81	1.7	0.96	2.24	1.15
AC024361.1	0.8	1.98	0.6	3.6	0.73	0.66	1.77	1.3
AC084824.3	1.52	1.18	1.19	1.42	1.01	1.19	1.48	1.2
AC022558.3	1.91	1.26	1.53	1.43	1.02	0.7	1.56	0.79
AC092135.1	1.94	1.07	0.39	1.92	0.98	0.77	0.93	1.41
AL592148.3	1.04	0.97	1.28	1.99	1.46	1.45	1.13	0.86
AP002336.2	1.08	1.33	0.83	1.49	1.75	1	0.88	1.1
AP001020.3	1.18	0.45	2.07	1.99	0.63	0.77	1.12	1.46
AC024145.1	1.26	0.74	0.56	0.76	1.62	1.25	1.56	1.04
AC099850.3	1.08	3.76	0.83	1.19	1.05	0.51	0.37	0.18
AC008536.1	1.63	0.88	1.4	1.09	1.1	1.26	1.04	1.13
AC069079.1	0.46	0.38	0.51	0.56	1.97	2.18	2.12	1.26
AC138951.2	1.19	2.18	1.03	2.78	0.59	1.56	1.06	0.47
AL390195.2	0.94	0.88	1.61	2.08	1.23	1.5	0.98	1.7
AC006504.5	1.24	2.34	1.38	1.55	1.03	1.3	1.7	0.96
AL450226.2	1.48	0.73	0.86	1.22	1.2	1.43	1.32	1.62
AC022400.2	1.42	2.69	0.76	2.58	0.74	1.26	1.02	0.51
AC025171.4	0.96	1.2	0.95	1.37	1.69	1.59	0.71	0.8
AL021328.1	1.29	1.24	1.43	1.52	1.13	1.19	1.3	1.57
FAM27C	0.91	0.94	0.09	0.33	1.55	0.54	3.45	0.98
AC091057.2	0.64	0.74	0.27	0.5	2.28	1.64	1.54	1.44
AC107884.1	2.33	0.31	0.79	0.62	1.52	1.11	1.22	1.78
AC144521.1	1.11	0.88	1.74	0.58	0.91	1.72	0.84	1.45
AC087276.2	1.18	0.77	0.92	1.38	1.13	1.46	1.5	1.08
AC073534.2	1.57	1.62	1.31	2.86	0.78	0.91	0.7	1.71
AL353593.3	2.07	0.2	0.19	0.62	1.43	2.08	1.38	1.89
AL161804.1	0.3	0.12	3.53	1.78	0.34	1.53	0.77	3.57
AC069549.1	0.97	0.11	0.72	0.37	1.12	1.35	2.56	1.75
AL603750.1	0.75	2.21	1.07	1.2	2.41	1.47	0.85	1.2
DIAPH2-AS1	0.68	1.03	0.7	1.09	1.85	1.93	1.15	1.23
AC004951.1	2.15	0.87	1.01	1.42	1.09	1.18	1.16	0.76
AC073508.3	1.13	1.5	2.06	1.17	1.27	1.07	1.38	1.37
AL138831.3	1.63	1.11	0.87	1.26	1.02	1.51	2.1	0.91
AC025031.3	1.44	1.67	1.18	2.32	1.34	1.05	0.48	1.78
AC084781.1	1.78	1.8	0	4.23	0.43	1.06	0.97	1.4
LINC00578	0.11	0.16	0.3	0.23	3.24	2.98	0.07	2.13
ADAMTSL4-AS1	1.38	0.25	0.66	0.18	1.4	1.38	0.99	2.76
AC112484.5	0.75	0.84	2.29	1.39	0.75	1.6	0.75	1.64
AC006077.2	1.59	1.01	1.38	1.22	1.29	1.14	1.23	1.21
EIF1AX-AS1	0.82	1.04	0.43	2.48	1.62	0.74	1.03	1.83
AC020661.4	1.25	1.28	0.71	1.14	1.81	1.22	1.11	1.5
AC007216.3	1.57	1.51	1.43	1.2	1.09	0.95	0.96	0.79
AC012213.3	1.21	0.33	0.51	3.99	1.12	0.56	1.2	1.73
AC073575.2	0.85	1.44	1.55	2.68	1.18	0.63	1.03	1.24
DLGAP4-AS1	1.25	1.84	1.05	1.63	1.4	1.08	1.13	0.98
RGS5	1.11	1.1	2.68	2.99	0.71	1.06	0.7	0.55
AC020915.3	1.62	1.99	0.69	1.05	1.26	1.55	0.84	1.06
ALG13-AS1	1.17	0.76	0.66	0.93	1.85	1.33	1.4	1.92
AL132821.1	0.82	1.01	0.07	1.03	1.26	2.86	0.7	1.26
AC080162.1	3.27	2.15	0	0	2.52	2.16	0	0
LINC00958	3.53	1.23	0	1.2	0.28	0.53	2.32	1.83
AC061975.7	0.59	1.32	5.32	0.53	0.38	1.1	0.14	2.55
AL157832.1	1.12	0.67	0.74	2.48	0.95	1.6	0.86	1.85
AL122010.1	1.12	1.28	0.56	1.55	0.91	0.92	2.55	0.78
AC120349.1	1.31	0.97	1.01	1.74	1.2	1.35	1.06	1.26
AL359094.1	1.54	1.2	0.14	0.77	1.72	1.43	0.95	1.56
USP12-AS1	1.13	0.95	0.76	0.74	1.74	0.81	2.15	0.98
AC123912.1	1.31	1.74	1.59	3.25	0.87	0.47	1.77	0.42
DHRS4-AS1	1.79	2.12	0	0.25	1.15	2.02	2.31	1.89
AP000766.1	0.83	0.99	1.02	1.66	1.38	1.71	1.28	1.62
AL513314.2	1.4	0.02	0.01	3.08	0.33	1.27	1.22	1.18
AC019080.5	0.79	0.42	1.4	0.79	0.73	1.62	1.62	1.3
AP001793.2	1.06	0.94	1.23	1.55	1.18	1.34	1.18	1.06
AC011503.2	0.74	2.21	2.86	2.13	0.64	1.11	0.26	1.15
AL121753.2	0.96	0.88	0.94	0.82	1.64	1.58	1.4	0.91
AL390066.1	1.16	1.24	0.66	2.73	0.79	0.49	2.09	0.56
AC009152.1	0.49	0.37	1.72	1.53	1.34	1.41	0.51	1.58
RTCA-AS1	0.89	0.56	1.2	0.86	1.79	0.84	2.37	0.98
AC008147.1	2.33	1.41	0.93	0.8	0.97	1.66	0.39	1.31
AL512625.3	1.82	2.72	0.24	2.01	2	0.21	0.05	1.89
AC138305.1	4.81	0	0.02	0	0.14	1.06	2.59	2.36
CU638689.4	0	1.51	0	0	1.3	0	5.74	3.44
AL162171.3	1.18	1.54	1.27	1.24	1.03	1.32	1.33	1
LINC02518	2	0.31	0.13	6.31	1	0.37	0	0.91
FOXN3-AS2	0.56	0.58	0.79	0.36	1.83	2.11	1.33	1.41
DLEU2L	1.42	0.89	0.72	1.11	1.57	1.29	1.61	1.3
AL391839.1	0.76	0.21	2.18	0.99	0.78	2.44	1.61	0.63
AC092135.2	2.04	1.56	0.51	1.38	0.92	0.78	0.62	1.09
AC018653.3	2.17	0.61	0.5	1.17	1.05	1.46	1.74	1.22
AL590399.1	1.93	1.34	0.95	0.7	0.88	1.06	2.32	0.9
AC004837.2	0.98	1.19	1.03	1.24	1.17	1.18	1.2	0.74
AL606534.1	0.53	0.48	0.95	0.68	0.99	1.19	0.86	0.76
AC015712.7	1.42	0.64	0.06	0.41	1.07	0.64	0.3	1.97
AC016542.3	0.93	1.07	0.71	1.06	2.23	1.01	1.28	0.93
AC012615.1	1.17	1.69	1.34	1.63	0.65	0.87	1.39	1.08
AC009237.14	1.96	1.51	0.96	0.91	0.74	1.27	0.93	2.73
AL359715.3	0.82	0.79	2.61	3.94	0.12	1.27	0.62	1.61
TRIM52-AS1	1.27	0.66	1.06	0.98	1.49	1.46	0.92	1.55
LINC01473	0.96	1	1.35	1.02	1.59	1.84	1.4	1.64
ATP2C2-AS1	2.9	3.68	0.24	1.4	0.98	0.68	0.33	0.72
RHOA-IT1	1.59	1.67	1.15	1.79	1.14	0.65	0.67	0.1
AC109454.4	0.75	0.6	0.72	0.58	1.88	0.93	1.01	3.72
FENDRR	0.72	0	0.5	0.29	1.05	5.06	0	3.3
AC090510.2	0.88	0.78	0.77	1.55	1.65	1.22	1.54	1.12
LINCR-0001	1.22	0.45	0.53	0.78	0.65	1.38	4.58	0.41
AC103739.2	1.35	1.1	0.64	0.95	1.71	1.35	1.41	0.96
TSIX	0.05	2.42	0.27	2.97	1.45	1.11	0.93	1.92
AL157938.3	0.79	1.25	0.43	1.36	1.18	1.33	1.39	1.47
Z98882.1	0.87	1.16	2.54	1.59	1.02	1.07	1.29	1.09
AC099329.1	1.16	6.28	0.57	1.84	1.04	0.06	0.27	0.49
AC132872.3	2.92	1.11	0.53	1.64	0.58	0.91	1.21	1.07
AC022098.1	1.64	0.62	0.53	0.91	1.42	1	1.02	0.8
AL353763.1	1.01	1.11	0.59	2.06	1.03	0.84	2.24	1.48
SAP30L-AS1	1.41	0.6	0.73	0.53	1.03	1.36	1.19	0.88
AL031714.1	2.76	2.01	0.92	2.16	1.22	0	1.4	0
SLC8A1-AS1	0.33	0.25	0.56	0.72	0	2.68	3.83	1.39
AL158207.2	0.78	1.13	0.51	0.41	1.92	1.58	1.05	1.14
AP003096.1	1.1	0.98	0.73	1.61	1.34	1.07	1.28	1.92
AC130371.2	0.89	0.99	1.24	2.38	1.03	1.06	1.95	0.61
AC091925.2	0.28	0.25	0.54	0.19	2.48	0.8	1.48	1.19
AP001273.1	1.08	1.81	0.69	1.59	1.2	1.07	1.39	1.17
AC239809.3	0	1.01	0.11	2.73	0.58	3.23	1.54	2.16
AC242426.3	1.04	1.16	1.23	1.23	0.83	1.28	1.6	1.13
AC008894.3	0.95	0.09	0.3	0.29	1.61	0.91	0.24	0.26
ASH1L-AS1	1.08	1.12	0.94	1.3	1.27	1.07	1.63	1.63
AC006333.2	1.7	1.4	0.77	0.99	1.05	1.13	1.59	1.68
AC005520.3	1.08	1.42	1.87	1.23	0.89	0.95	1.07	0.66
LINC01963	0.85	0.89	0.61	1.03	1.18	1.98	1.49	1.43
LINC01128	0.62	0.65	0.56	2.18	1.35	1.17	1.75	1.15
AL136084.3	0.23	0.17	0.88	0.34	0.74	2.49	1.02	1.87
LATS2-AS1	0.47	0.8	0.67	0.41	2.2	1.53	1.15	1.18
AC018946.1	0.82	1.4	1.04	1.4	1.65	0.58	0.86	1.7
STX18-AS1	1.46	1.37	1.67	1.43	0.7	0.97	1.47	0.99
AL357507.1	0.03	0	0.13	11.25	0	0.01	0	0.27
OSMR-AS1	1.59	0.12	0.09	0.1	1.65	1.33	2.53	0.99
VIM-AS1	0.84	0.06	0.49	0.11	0.95	0.72	1.22	0.26
AC012170.3	0.98	1.13	1.3	1.62	0.9	1.35	0.96	1.04
AC117503.3	0.61	1.79	1.43	1.96	0.98	0.93	0.76	0.81
HCG27	0.74	0.32	1.2	0.67	1.55	1.53	1.8	0.76
AP006259.1	0.88	0.39	0.22	0.23	2	1.46	0.89	0.99
AC104447.1	0.82	1.75	0.89	1.72	1.18	0.96	1.14	1.1
TMEM44-AS1	0.82	0.86	1.03	0.99	0.09	1.43	1.45	1.37
AL157762.1	1.12	0.77	0.6	0.93	1.83	1.49	1.32	1.15
AL110115.1	1.52	1.63	0.85	2.07	0.59	1.08	1.29	0.35
AC091057.3	0.94	2.66	1.06	1.73	0.77	0.39	0.69	0.32
AL356277.2	0	0	0	11.24	0	0	0	0.38
AC010435.1	1.21	1.12	0.73	3.39	0.95	0.48	1.28	0.75
STX18-IT1	1.35	0.92	1.04	1.48	1	0.7	1.71	0.87
AL137779.2	1.51	0.83	0.76	0.71	1.44	0.76	1.37	1.14
AC078846.1	0.95	1.02	1.74	1.07	1.2	1.01	1.89	1
AP006621.3	1.29	0.54	0.6	0.54	1.25	1.68	1.81	1.02
AC139887.4	1.39	1.44	0.66	1.28	1.07	1.18	1.25	0.58
AL121900.1	1.03	2.33	1.02	1.73	1.23	0.93	0.98	0.68
FGF14-AS2	0.6	0.04	0.1	1.05	2.01	2.19	1.42	1.39
AC091185.1	1.25	1.01	0.73	0.67	1.43	1.56	0.81	1.69
AC092608.2	0.53	0.2	0.29	0.37	0.54	3.05	1.16	0.44
CIRBP-AS1	1.02	1.12	1.23	1.65	0.53	0.78	1.53	2.33
AC016405.1	0.9	0.65	0.7	0.88	2.04	1.25	1.3	1.31
AL691482.3	3.13	0.6	1.12	3.7	0	1.03	0.26	1.08
EP300-AS1	1.32	1.4	1.16	1.62	1.02	1.09	0.81	1.07
AC021739.2	1.33	0.85	0.52	0.67	1.61	1.06	1.27	1.25
AL138828.1	0.35	1.48	0.97	3.79	0.51	1.08	0.94	1.3
AC106037.2	0.62	0.98	0.66	1.9	0.85	0.85	0.98	1.26
AC012313.1	1.31	1.23	1.54	1.3	0.78	0.75	1.54	0.95
AC112220.4	1.11	1.65	1.43	2.97	0.71	0.51	1.4	1.17
NR2F1-AS1	1.06	1.07	0.36	0	2.89	1.37	1.55	1.71
SAMD12-AS1	2.9	1.21	0.95	1.58	0.42	0.93	1.01	2.08
AC243773.3	1.17	2.15	1.38	1.54	1.65	0.65	1.4	0.37
AC008507.2	0.85	1.78	1.07	2.01	1.03	1.16	1.04	1.18
AL669841.1	1.28	1.56	0.33	1.14	0.78	1.11	1.42	1.3
AC104964.3	0.9	0.69	0.54	0.52	1.07	1.2	3.71	0.63
AC087477.2	0.34	0.71	0.19	0.59	1.83	3.02	1.38	1.3
AZIN1-AS1	1.07	0.91	0.24	0.81	1.32	1.57	2.4	1.39
AL050343.1	1.53	1.7	0.78	0.66	0	1.08	1.2	2.15
AC090517.2	0.65	0.69	1.55	2.24	0.74	1.28	1.66	1.07
AC083806.2	1.13	1.55	1.08	1.31	1.28	0.98	1.2	0.87
AC006330.1	1.41	0.95	1.83	1.65	0.78	0.86	1.08	0.99
LBX2-AS1	1.47	0.82	1.93	0.68	0.97	0.71	2.17	0.58
AP003168.2	0.87	1.27	0.91	0.8	1.63	0.96	1.45	1.13
AL161909.2	1.49	2.15	1.34	0.66	0.92	0.82	0.81	1.4
AC007036.2	2.77	0.84	0.68	0.77	1.73	0.82	0.77	0.97
AL365356.5	2.07	1.22	0	1.46	0.45	0.09	0	0.07
BRWD1-IT1	1.75	1.09	0.76	1.1	0.92	0.83	0.9	2.09
AC104126.1	2.45	0.64	0.56	0.81	0.8	1.05	1.42	2.26
AC006116.5	1.11	1.34	1.31	0.63	1.2	0.76	1.37	1.23
AC011465.1	1.42	1.21	1.3	1.11	0.82	0.95	0.77	2.54
BX284668.5	0.72	0.43	0.41	1.38	0.99	1.7	1.57	1.21
AC087521.2	1.56	1.29	0.4	0.85	1.1	1.22	1.26	1.46
AC090519.2	1.71	1.22	0.98	1.21	0.94	1.24	1.29	0.71
AC012531.1	0.36	0.23	0.62	0.1	1.28	1.31	3.07	0.52
ENO1-IT1	1.72	1.2	0.42	0.8	1.03	0.7	1.36	1.95
U47924.2	0.62	0.94	0.96	0.52	1.6	1	0.43	3.47
AC013652.2	3.91	0.82	2.77	0.21	0.28	0.81	0.36	0.84
AC010536.2	1.16	1.32	0.44	1.93	1.16	0.26	1.01	0.81
AC009404.1	0.91	0.98	0.93	1.68	1.43	0.95	0.99	1.05
AC023051.1	1.26	0.55	0.32	0.85	1.09	1.39	1.92	1.05
CASC15	1.09	1.09	1.49	0.76	0.86	1.46	1.52	0.84
AL365203.3	0.9	0.8	0.91	1.14	0.15	0.7	1.88	0.57
AL450344.1	0.72	1.67	0.54	1.69	1.83	0.66	0.58	0.55
AC018557.2	1.49	1.44	1.22	0.97	1.12	0.88	1.14	0.88
AL357568.2	1.17	0.85	0.9	1.84	1.1	1.77	0.61	1.58
PAXIP1-AS1	1.15	0.86	1.59	1.39	0.75	1.52	0.71	2.18
MIR4458HG	1.23	0.01	0.78	3.2	0.88	0.02	1.86	1.07
AL031651.2	0.23	0.17	0.36	0.28	0.57	3.27	0.57	2.13
AP000640.1	0.42	1.66	0.55	1.17	0.96	1.02	3.68	1.43
AC011815.1	1.34	1.06	1.14	0.81	0.92	1.2	1.46	0.94
AC005522.2	1.96	1.37	0.7	1.53	0.9	0.94	0.91	1.47
AC092903.2	0.71	0.37	0.21	0.49	1.16	2.41	1.34	1.63
TMEM9B-AS1	0.76	0	0.02	0.74	3.54	3.15	2.92	0
AC024560.3	1.81	1.87	1.47	2.83	0.38	1.15	0.52	0.56
AC079416.2	1.84	0.99	1.16	0.62	0.74	1.26	1.14	1.01
AC009365.2	0.96	0.87	1.08	1.08	1.2	1.11	1.36	1.75
AC002044.1	1.13	1.63	1.31	2.54	0.33	1.25	0.44	1.18
AL928654.3	2.53	1.88	1.29	0.73	0.99	0.59	0.85	0.88
AC005154.5	1.58	0.44	1.92	0.75	1	1.53	0.94	1
AC007490.1	0.75	2.02	4	2.56	0.45	0.24	0.41	0.57
APOA1-AS	0.98	0.89	0.73	0.67	1.26	1.48	1.42	1.01
GSEC	0.99	1.48	0.6	0.94	1.09	1.4	0.82	0.99
AL592430.1	1.13	1.78	0	0.39	0.64	1.37	3.05	1.98
NKILA	1.93	1.99	0.16	0.93	0.51	0.5	0.66	0.97
BBOX1-AS1	1.74	1.9	1.88	0.96	0.36	1.24	0.73	0.43
AC007622.2	1.37	1.47	1	1.25	0.99	0.7	1.61	0.93
AL354977.2	0.54	0.53	0.47	0.17	1.73	1.76	2.05	1
AC011442.1	1.81	1.4	0.68	2.1	0.93	0.73	0.82	0.69
MBNL1-AS1	0.31	0.29	0.57	0.71	2.27	2.51	0.64	1.13
AC012173.1	0.74	1.15	0.96	2.11	0.95	0.8	1.43	0.7
AL157392.4	0.43	0.29	0.8	0.37	1.42	1.13	1.49	0.72
AC025030.2	1.09	1.16	0.9	3.82	0.38	1.05	0.49	1.11
AP002967.1	0.62	1	1.05	1.59	1.09	1.05	1.88	1.27
AC136624.3	0.83	1.31	1.74	1.37	1.11	1.01	0.77	1.41
AC008149.1	0.96	0.93	0.59	2.28	0.91	0.2	1.1	0.35
AL356599.1	0.48	0.59	0.75	2.41	1.31	0.7	2.02	1.48
AC245595.1	0.26	0	0.21	0.45	1.89	1.65	0.5	2.01
SHANK2-AS2	1.69	2.43	0.5	1.35	0.47	0.89	1.48	1.53
MIR155HG	0.68	0.62	1.36	0.84	1.26	0.99	1.59	0.87
AC006547.1	1.05	0.7	0.56	1.55	1.08	1.58	1.05	0.77
AC104964.2	1.25	0.71	0.59	0.48	1.09	1.31	2.98	0.82
PGM5-AS1	0	0	0	0	4.09	5.06	0	1.49
AL512625.1	1.22	1.45	1.48	0.76	1.23	1.05	1.49	1.08
TNFRSF10A-AS1	1.75	2.18	0.26	0.85	1.06	0.36	0.95	1.17
AC087741.1	1.53	0.23	0.32	1.63	0.42	1.54	2.03	0.54
AC074032.1	0.57	0.61	1.01	1.7	1.13	0.89	1.56	1.69
AC018926.3	1.95	0.06	0.08	0.08	1.59	2.28	3.06	0.12
LINC02344	0.38	0.03	1.01	0.34	0.91	1.55	1.17	1.47
RNF139-AS1	1.36	0.91	1.2	0.71	1.24	0.69	1.39	1.29
AC129510.1	1.5	1.06	0.25	1.37	0.73	0.77	2.02	1.08
LINC00624	1.14	0.99	0.67	1.49	0.88	0.87	1.3	1.04
INTS6-AS1	0.74	1	0.13	1.79	0.86	1.25	1.49	1.37
TCEAL3-AS1	0.79	1.23	0.98	1.48	1.12	1.1	1.1	1.66
AC118555.1	1.08	1.24	1.11	1.51	1	1.15	0.55	0.76
RNF216-IT1	0.98	0.66	0.63	0.6	1.35	1.44	1.41	1.39
AC005034.5	1.13	0.71	0.47	1.04	1.8	0.79	1.92	1.43
AL691432.2	1.16	1.13	0.95	1.68	1.04	0.87	1.18	1.48
AL513302.2	1.03	1.06	0.96	1.34	1.15	1.14	1.18	1.05
AC008731.1	1.12	0.91	0.67	0.91	1.32	1.06	0.97	2.01
AC006213.4	0.89	1.27	1.42	0.66	1.01	1.15	1.31	1.41
Z97989.1	0.5	0.75	0.55	0.61	1.79	1.62	1.21	2.34
GNA14-AS1	0.27	0.34	0.21	0.72	1.36	1.62	1.24	2.89
AC136469.2	1.19	0.96	0.76	1.85	1.15	0.58	0.76	1.77
AC016586.1	1.2	1.41	0.5	2.09	1.16	1.04	0.72	1.25
LINC01572	0.97	1.26	1.35	2.53	0.6	1.12	0.8	0.51
AC002044.3	0.05	2.95	3.66	0.04	1.93	0.03	0.04	0.04
AL162386.2	0.63	0.67	0	0.34	1.94	1.55	1.02	0.94
AL442125.1	1.27	1.06	0.74	1.08	1.07	1.19	0.85	0.8
AL118558.3	0.58	1.06	1.1	0.74	0.93	1.31	1.5	1.96
AC092171.1	0.65	1.03	1	1.12	0.62	1.87	1.49	1.28
CCDC183-AS1	0.64	2.48	0.63	2.67	0.73	0.68	1.19	0.65
LINC01376	1.45	0.85	1.31	0.84	0.78	1.29	1.67	1.2
MANEA-AS1	1.29	0.76	1.21	0.99	0.92	1.47	1.18	1.03
AC097372.4	0.89	1.38	0.88	1.48	0.99	0.64	1.54	1.12
AL021707.2	1.48	1.03	1.48	1.26	1.05	1.02	1.15	0.97
AC092916.1	1.81	2.3	0.22	0.24	0.33	2.66	0	2.71
AL135925.1	1.43	0.63	1.12	0.99	0.88	2.2	0.76	1.23
AL845472.1	0.83	2.55	1.24	1.65	0.84	0.79	0.77	1.04
AL008721.2	0.62	1.01	0.76	2.1	1.33	0.53	0.97	1.51
OPA1-AS1	0.88	1.15	1.14	1.23	1.24	0.69	1.31	1.46
AC007285.2	1.48	1.45	1.06	1.83	0.64	0.55	1.15	0.73
AC092368.3	0.16	0.98	1.84	3.48	0	0	2.69	0.36
AL118516.1	0.94	0.82	0.79	1.08	1.12	0.9	0.44	2.52
AL590705.5	0.41	0.46	0.31	0.57	1.18	1.49	2.02	1.58
APCDD1L-AS1	0.67	0.27	0.05	0.01	0.07	0.13	0.37	0.02
AC020978.6	1.21	0.63	1.37	1.72	0.76	2.08	0.09	1.76
AC007620.3	0.73	0.31	0.61	1.51	1.5	0.77	1.69	0.37
AP001271.1	1.58	3.84	0.22	0.99	0.53	1.58	0.83	0.77
AC008264.2	0.88	0.69	1.49	1.03	0.96	1.07	2.78	0.82
AP002387.1	1.38	0.87	0.69	1.09	1.47	0.96	0.98	1.09
AC004253.1	0.81	0.98	0.43	1.14	2.2	1.08	1.14	0.71
AL359697.1	0.38	1.35	1.03	1.08	1.1	1	1.4	1.11
AC244093.4	1.66	1.83	0.64	2.02	0.86	0.71	0.68	0.56
LINC02541	2.05	0.84	0.74	2.23	0.53	1.33	0	2.53
U62317.1	0.88	0	8.24	0	0	0	0.6	0
EIPR1-IT1	1.43	1.1	0.44	2.05	0.85	1	1.43	0.72
AL603756.1	2.05	2.01	0.59	1.29	1.01	0.5	0.8	1.25
ASB16-AS1	1.75	0.22	0.1	2.34	1.3	0.09	1.55	1.52
THOC7-AS1	1.07	0.95	1.29	1.34	0.97	1.19	1.09	1.13
AC005154.1	1.35	0.26	1.29	0.48	0.96	1.95	1.06	0.99
ARRDC3-AS1	0	0.06	0	0.03	0	3.93	1.91	3.13
ZEB1-AS1	1.08	0.77	1.18	0.38	1.29	1.09	1.51	0.95
AL161457.1	0	0	0.04	0.02	2.02	4.17	0.64	2.07
AC008536.3	1.07	0.88	1.25	1.21	1.43	1.17	0.75	1.09
JARID2-AS1	0.82	0.71	0.49	1.45	0.73	0.57	0.87	0.63
AC124319.4	1.5	1.04	1.15	1.46	0.52	0.55	2.63	0.54
AL359922.3	1.72	2.09	0.11	0.81	0.93	1	1.52	1.19
AC118344.2	1.17	1.05	1.33	0.98	0.61	1.16	1.45	0.68
AC027279.3	0.79	0.15	0.34	0	2.14	0.99	2.37	1.18
MYCBP2-AS2	1.13	0.63	1.22	0.9	1.48	0.87	0.89	0.89
AC016747.1	0.46	0.48	0.29	0.4	1.27	1.08	2.45	0.84
AC104984.3	0	0	2.34	2.21	0.01	0.37	1.77	1.61
AC108134.3	0.38	0.3	0.52	0	1.21	0.86	1.69	0
SEC62-AS1	0.62	0.53	0.99	1.3	1.11	1.15	1.5	1.18
AC106886.4	1.79	0.99	1.34	1.4	0.87	0.8	1.4	0.31
LINC00265	0.98	1.3	1.2	0.78	1.24	1.2	0.79	0.98
AC004623.1	1.21	1.2	0.97	1.6	0.72	1.01	0.93	0.84
AC012409.4	0.02	0.46	0.15	0.36	2.38	1.66	1.83	2.61
AC239798.4	0.86	0.53	0.43	0.32	1.71	1.25	0.65	1.97
LINC00869	1.92	0.25	0.14	0.36	2.34	1.76	0.85	1.08
AC010320.3	1.53	1.59	1.58	0.98	1.34	0.69	1.15	0.67
AC022509.3	1.21	2.49	0.87	2.76	1.01	0.16	0.18	0.95
SMCR5	2.43	2.22	0.39	1.28	0.73	0.84	0.28	0.97
AC010210.1	1.18	1.35	0.59	1.92	0.61	0.94	1.16	1.37
AP000919.4	0.47	0.33	0.31	2.19	0.89	1.12	1.38	0.81
AC046158.4	0.9	0.56	0.19	0.52	1.1	1.83	2.28	0.84
AC092807.3	0.43	0.17	0.07	0.39	0.7	0.67	0.29	0.68
AC104564.2	0.6	0.79	0.66	1.88	0.9	0.83	1.41	1.13
AC138207.7	1.45	1.08	0.33	0.89	1.56	0.75	0.94	1.2
AL133480.1	0.95	1.09	0.69	0.26	1	0.47	0.55	1.08
AC243964.3	1.03	0.68	0.45	0.75	0.75	1.07	2.97	0.8
LINC01535	1.57	1.06	0.43	2.88	0.58	1.1	0.57	1.65
PLCG1-AS1	1.14	1.11	0.84	1.5	1.21	0.9	0.73	1
AL357078.3	0.94	0.12	0.44	0.49	1.51	1.64	1.3	1.88
AC242842.1	1.46	1.16	0.65	0.95	0.94	1.8	1.13	1.14
AC115618.1	1.05	1.12	0.36	1.31	0.91	0.65	0.85	1.99
AL359075.2	1.63	0.4	0.63	0.51	1.18	1.17	1.18	0.92
MCM3AP-AS1	0.99	1.68	1.1	1.56	1.36	0.14	1.07	1.11
AC135050.5	1.14	0.45	2.04	0.92	1.03	1.09	0.88	1.26
AC091231.1	0.96	1.16	0.85	0.94	1.01	1.33	1.12	0.43
AC079597.1	0	0	10.37	0	0	0	0	0
PAXBP1-AS1	0.89	1.06	0.52	1.2	1.32	1.08	1.08	0.89
AC027279.4	0.77	0.64	0.31	0.59	1.4	1.37	1.86	1.53
AL161729.1	0.73	0.29	0.63	0.47	0.77	2.08	0.7	3.4
AC084871.1	0.07	0.45	0.57	0.6	0.44	0.23	0.43	0.63
AC005840.5	1.16	0.87	1.3	0.92	0.14	1.01	1.29	1.57
AP000919.3	0.57	0.47	1.19	2.44	0.95	0.66	1.46	0.73
AL138847.2	1.24	1.38	0.37	1.72	0.91	1.3	1.32	0.54
AC097460.3	1.78	1.74	1.07	0.5	0.79	0.65	1.19	0.52
AC007998.5	1.48	0.91	1.2	1.1	0.37	1.54	0.73	2.03
AP005329.2	0.68	0.54	0.76	2.61	0.92	1.02	0.53	1.69
AC090971.5	0.89	1.24	1.81	1.14	1.03	0.64	0.96	1.11
XIAP-AS1	1.73	1.67	0.66	1.75	0.48	0.86	0.75	0.96
AC087203.3	0.54	1.01	0	0.12	1.74	1.03	2.04	1.8
AL358115.1	1.75	1.45	1.18	1.17	0.73	0.93	0.77	0.87
AC012615.6	1.11	1.1	0.62	1.48	0.62	0.87	1.25	0.77
AP006621.2	1	0.66	0.34	0.52	1.19	1.22	1.76	0.72
CD27-AS1	1.15	1.1	0.8	0.68	1.05	1.33	0.7	0.9
B4GALT4-AS1	0.4	1	3.62	1.12	0.26	0.57	0.63	1.92
AC010973.2	0.87	0.94	0.88	1.59	0.42	0.49	1.75	0.83
AC121761.2	0.34	0.17	3.13	0.04	0.93	1.89	1.66	0.91
AC026474.1	0.96	0.92	1.38	0.76	1	1.11	0.68	0.34
AC016588.2	1.05	0.84	0.89	0.41	1.13	1.02	1.1	1.23
AC017071.1	0.98	1.07	0.88	0.9	0.9	1.27	1.29	1.64
AC092821.3	0.92	0.83	2.08	0.09	1.92	1.41	0.5	1.38
RPARP-AS1	1.31	2.02	0.69	0.37	0.63	1.01	1.93	0.95
AC023024.1	1.07	3.76	0.05	3.25	1.07	0.29	0.42	0.15
LINC02018	0.48	1.16	1.4	1.98	1.62	1.29	0.26	1.53
AL031846.2	0.98	0.46	0.93	1.25	1.17	1.78	0.84	1.06
AC007731.4	1.66	1.28	1.08	0.96	1.09	0.7	0.94	0.41
AC093423.2	0.87	0.75	0.64	1.03	1.84	0.65	0.94	0.71
AP000593.3	0.94	1.63	0.7	1.33	0.84	1.35	0.61	1.06
AC127024.6	1.23	0.73	0.55	1.53	0.88	0.76	0.86	0.86
AP001020.2	1.09	0.52	1.41	1.13	1.37	1.2	0.83	0.92
CR381653.1	0.36	0.55	5.88	0.16	0.12	1.61	0.96	0.12
AC005086.1	1.46	0.83	0.58	0.88	0.5	1.02	1.59	1.05
AC022919.1	0.98	1.47	0.27	1.32	0.56	0.96	1.48	1.16
AP003390.2	2.45	1.49	0.14	1.41	0.99	0.66	0.1	2.46
AP005136.2	0.96	0.48	1.72	0.92	1.22	0.75	0.81	1.19
AC008395.1	1.19	1.53	1.53	1.13	0.75	1	0.75	0.81
AC020559.1	0.69	0.72	1.23	1.82	0.69	1.36	1.61	0.85
AL355353.1	0.75	0.74	1.28	1.04	0.52	0.62	1.6	2.55
AC114730.3	0.96	0.85	0.28	0.31	1.81	1.5	1.02	1.21
AP000462.1	1.01	1.75	0.5	0.22	0.98	1.61	1.25	1.87
ETV5-AS1	0.47	1.3	0.47	3.29	0.91	0.58	0.67	0.31
AC004223.2	0.63	1.23	1.43	0.81	1.39	1.04	1.03	1.35
OR2A1-AS1	1.38	0.64	0.46	1.54	0.52	0.57	1.01	1.62
AC092171.3	1.05	1.42	1.61	1.04	0.26	0.71	0.96	2.25
AL159169.3	0.78	1.74	3.47	0.85	0.97	0.34	1.31	0.21
AC104316.1	0.96	1	0.58	0.78	1.67	0.73	1.16	0.78
AL513218.1	0.92	1.21	0.68	1.12	0.86	1.49	1.27	0.77
AC006001.2	2.08	1.07	0.58	0.41	0.6	0.74	1.66	0.35
GAS6-AS1	1.66	1.77	0.09	0.58	0.82	0.96	0.52	1.32
NDUFV2-AS1	1	0.72	1.01	1.84	0.88	0.94	1.37	0.91
AC090772.4	0.74	1.05	0.57	0.55	2.15	1.22	0.43	1.78
AC079336.4	1.57	1.12	1.42	1.79	1.02	0.55	0.59	1.16
AL391097.1	1.91	1.15	0.12	0.06	1.87	0.56	0.17	0.65
CACNA1C-IT3	0.17	0.18	0.44	0.81	1.15	1.82	0.99	1.24
AC090607.1	0.94	0.96	1.13	1.14	0.86	1.16	0.74	0.96
AC078880.3	2.32	0.89	1.25	1.46	0.68	1	0	1.62
AC012557.2	1.11	1.12	1.21	1.77	0.62	0.88	1.76	0.43
ATG10-AS1	0.85	0.88	2.19	0.58	0.78	1.28	0.99	1.15
TMEM75	1.75	1.77	0.21	0.78	0.66	0.77	0.29	1.36
AC100821.2	1.34	2.19	1.46	2.25	0.46	0.57	0.53	0.78
NDUFA6-AS1	0.76	0.83	1.62	0.74	0.92	1.25	1.53	0.75
AC006504.8	1.16	1.77	0.62	0.9	1.03	0.67	2.04	0.68
AC074138.1	1.18	1.37	0.37	1.41	1.03	1.18	1.48	1.02
MZF1-AS1	1.58	1.11	0.73	1.23	0.54	1.22	0.97	1.07
AC008250.2	0.11	0.03	0.06	0.13	1.91	1.07	1.56	0.91
AC079416.3	1.13	0.64	0.55	0.66	0.96	1.61	1.11	1.17
AC022726.2	0.25	0.03	0.38	0.59	1.13	1.45	1.85	1.47
SCAMP1-AS1	1.39	0.4	1	0.79	0.59	0.93	1.57	1.5
AC013264.1	0.69	0.34	0.52	0.27	1.13	1.65	0.4	2.93
AC131212.3	1.26	0.81	0.76	0.9	0.82	1.51	0.68	1.01
LINC00324	0.85	1.07	0.78	0.48	1.27	1.71	0.55	1.47
AL157902.2	0.84	0.99	1.16	1.41	0.93	1.46	0.82	1.02
LYST-AS1	1.1	0.7	0.71	0.92	1.86	1.08	0.79	0.85
AC015912.3	0.76	1.14	0.87	0.81	0.41	0.54	0.69	3.43
LINC00909	0.73	1.15	0.76	0.86	1.12	1.51	0.95	1.45
AP005432.2	0.33	0.18	4.06	2.55	0	0.31	0.39	1.98
AC067931.3	1.4	1.3	0.47	0.5	1.25	0.78	0.52	1.03
AL139147.1	0.9	0.23	0.62	0.23	0.81	1.96	1.6	1.14
AC074091.1	0.88	1.58	1.69	0.64	0.65	0.61	0.18	1.21
AP001178.2	1.78	0.62	1.29	0.69	0.52	1	1.53	0.73
PPP3CB-AS1	1.6	1.06	0.6	0	1.56	2.05	0.43	1.36
AC105137.3	1.15	1.29	1.47	1.06	1.05	0.61	0.57	1.74
AL121992.3	0.83	1.58	0.27	1.93	0.68	0.45	1.66	1.32
AC012447.1	1.09	0.98	0.65	0.72	0.95	0.93	1.09	1.49
LINC01871	1.11	0	1.22	0	1.81	1.8	0.28	1.41
AC026367.3	0.6	0.55	0.76	1.71	1.17	1.08	2.17	0.7
AL022238.3	0.9	1.19	0.51	1.24	0.28	0.93	1.19	1.06
AC139100.2	1.15	1.1	0.81	2.22	0.6	0.96	0.9	0.78
AC011462.4	1.16	0.35	0.58	0.61	0.56	2.16	1.74	1.08
AP001453.2	2	2.63	0.52	0.52	0.79	0.19	1.25	0.78
AC090970.1	1.94	1.33	0.9	1.04	1.32	0.76	0.61	1.05
AC015911.3	0.27	0.06	0.97	0.15	2.42	1.12	0.85	1.17
MACROD2-AS1	0.7	1.31	2.43	0.83	1.12	1.1	0.81	1.34
AC023906.5	1.48	1.18	0.67	1.29	0.86	0.55	0.76	1.64
AC018413.1	1.77	0.68	0	0.1	0.5	0.08	1.19	2.3
AC011405.1	0.64	0.44	1.36	0.34	0.87	1.62	1.47	1.55
AC105339.2	0.81	1.26	1.05	0.98	1.18	0.78	1.01	1.11
AC114737.1	1.59	1.38	0.52	1.67	0.59	0.85	0.68	1.25
AC112196.1	1.88	1.1	0.01	1.27	1	0.71	1.89	0.53
AC055822.1	0.69	1.58	1.51	0.83	0.9	0.4	1.74	0.94
AC013476.1	1.08	1	0.63	0.55	1.08	1.15	1	1.38
AC009090.3	0.98	0.73	0.95	0.53	0.7	1.49	1.44	1.85
AC006378.1	1.05	0.67	1.19	1.49	1.04	0.99	0.95	0.93
AC092666.1	0.75	0.6	1.87	0.68	0.46	1.33	2.59	0.94
LINC00383	0	0	9.89	0	0	0.03	0	0
AC018752.1	0.78	0.72	1.33	0.86	1.56	0.85	0.9	1.91
AC015712.2	0.98	0.6	0.08	0.68	1.16	0.92	0.3	1.27
LINC00705	1.12	0.33	0.02	0.02	0.12	0	0.01	0.02
AC012511.1	0.64	2.23	1.86	0.84	0.85	1.33	0	1.52
AC240565.1	0.9	0.73	0.86	0.68	0.92	1.06	1.55	0.61
LINC01123	1.33	0.4	1.82	1.34	0.35	0.63	0.3	2.56
AL360091.3	0.79	0.86	1.09	1.46	1.33	0.8	1.22	0.88
AC069023.1	0.28	0.01	0.21	0.09	1.33	2.08	0.42	0.68
AC007014.2	1.36	1.2	1.16	0.52	0.94	1.15	1.04	1.1
AC010261.2	1.47	0.55	0.61	0.74	0.68	0.95	1.93	1.89
AC007448.2	1.02	1.02	0.92	1.51	0.75	0.83	0.97	1.38
AC008937.3	1.03	0.45	1.04	1.72	0.84	0.7	1.21	1.37
MACC1-AS1	1.53	1.98	0.88	1.51	0.6	0.63	1.56	0.87
AC006435.5	1.03	1.07	0.95	1.02	1.28	1.16	0.27	1.53
AC138956.2	1.36	0.61	0.6	1.18	0.83	0.96	2	0.76
U47924.1	1.42	0.64	2.07	1.63	0.2	0.62	0.06	2.89
AL512506.1	1.01	0.71	0.73	1.31	1.02	1.26	1.41	1.47
AC099811.6	0.84	0.92	1.08	0.65	1.19	0.91	1.18	0.88
AL807757.2	1.17	0.62	0.7	0.57	1.1	1.51	1.09	1.22
AC012313.4	1.39	1.06	0.95	1.52	1.02	0.69	0.53	1.2
AC020910.6	2.11	1.14	0.36	2.02	0.33	1.15	0.19	1.21
Z69666.1	1.11	1.51	1.06	1.28	0.75	1.2	0.75	0.75
AC011389.1	0	0.6	0	1.19	1.77	2.08	1.01	0.87
AC009403.1	0.77	0.77	0.84	0.66	0.6	0.63	3.73	0.49
AL512643.1	0.4	0.6	0.95	0.19	0.89	1.91	1.82	2.33
LINC01359	0.54	0.2	0.4	0.41	2.56	1.1	2.58	0.8
AP002800.1	3.7	0.73	0.2	0.37	0.47	0.74	0.17	3.1
AP002761.4	1.71	3.13	0.27	2.22	0.7	0.53	0.31	0.51
ALOX12-AS1	0.5	1.01	0.66	1.18	1.29	0.76	1.51	0.94
AC104699.1	1.14	0.79	1.44	0.44	0.96	0.8	0.83	0.84
NRSN2-AS1	1.11	0.62	0.34	0.53	0.55	1.33	2.07	2.33
AC211476.2	1.32	1.24	0.68	1.07	0.91	1	1.08	0.91
LINC01422	1.33	0.51	0.11	1.83	0.86	1.16	0.79	1.35
ASAP1-IT2	0.98	0.43	0.57	0.48	1.22	1.08	0.85	1.01
AL022323.4	1.58	0.98	0.94	1.24	0.69	0.65	1.15	0.85
ABCA9-AS1	0.65	0.52	0.04	2.83	2.16	0.86	0.9	0.31
AC092343.1	1.29	0.46	0.85	0.98	0.74	1.4	1.67	1.6
PACERR	1.18	0.14	0.16	2.03	1.51	1.75	0.17	0.96
TRAPPC12-AS1	1.34	0.91	0.7	1.6	0.8	0.71	1.02	0.83
AC087163.3	1.18	1.07	0.92	1.02	1.11	0.83	0.9	1.05
AL133342.1	0.32	0.23	0.47	0.82	1.15	1.59	0.81	0.18
AC068025.2	1.55	1.34	1.3	0	1.17	1.06	1.67	0.07
AC009093.7	0.46	0	0.25	0.08	1.53	1.68	0.88	1.47
AC118344.1	1.16	0.99	0.33	1.03	0.95	1.31	0.86	1.49
AC093908.1	0.61	0.2	0.43	0.6	0.73	1.35	0.68	0.59
OSBPL10-AS1	0.84	1.05	0.6	0.6	1.09	0.75	1.61	1.32
AC021054.1	2.58	1.13	0.05	0	1.79	1.34	0.79	0.83
AC036103.1	1.17	1.14	0.97	0.83	1.05	1.09	0.57	1.14
AF001548.3	0	0	0.1	0	1.41	5.4	0.02	2.15
PWRN1	0.46	0.51	7.21	0.04	0	0.31	0.2	0.85
AC016590.1	1.12	0.2	0.15	1.33	0.48	0.35	1.48	0.82
AC007364.1	1.06	1.28	0.11	0.5	1.75	1.51	2.9	0.02
AC112907.3	0.9	0.93	0.52	1.02	0.85	0.83	0.8	2.5
AP003419.3	1.39	1.16	0.17	1.14	0.84	0.81	1.3	1.67
AC073592.5	0.92	0.9	0.85	0.93	0.89	0.97	0.81	0.86
AC084036.1	0.19	0.48	0.83	1.5	0.74	1.35	2.84	0.66
AC110048.2	0.44	1.02	0.54	0.36	1.53	1.69	1.14	0.93
CU633906.1	0.95	0.73	1.85	0.41	1.13	1.24	0.91	1.71
CEBPA-AS1	0.53	1.37	2.85	1.72	0.88	0.57	0.26	1.18
SP2-AS1	1.19	0.94	2.1	0.71	1.03	1.09	0	1.31
AC005041.3	1.1	1.31	2.39	0.79	0.8	0.38	0.72	0.52
AC027277.2	1.01	1.29	0.8	1.84	0.54	0.6	0	3.05
AL022067.1	0.75	0.69	0.55	1.06	0.85	1.19	0.54	1.39
FAM155A-IT1	0.24	0.1	0.45	2.34	0.3	2.45	1.13	1.47
AC080013.1	0.48	0.31	2.41	0.74	1.35	0.88	0.76	1.13
LINC02246	1.18	1.14	0.45	0.49	0.74	1.05	0.98	1.62
AC110801.1	1.32	1.41	1.06	2.23	0.54	0.35	0.62	1.06
AC004263.2	1.29	0.72	0.54	1.13	0.55	0.66	0.92	1.65
AC096992.2	0.49	0.5	0.63	2.07	0.88	0.76	0.92	0.5
LINC00667	1.3	0	0.16	2.63	1.36	2.61	0	0
AC096921.2	0.28	0.39	0.55	0.8	1.58	0.67	1.52	0.83
AL138963.1	1.71	0.71	0.46	0.45	1.68	0.8	0.99	0.29
DPYD-AS1	1.12	0.24	0.15	0.1	1.33	1.73	0.68	0.61
FAM53B-AS1	1.41	1.21	0.52	1.45	0.91	0.82	0.82	0.73
AP001189.1	0.24	0.18	0.27	0.59	1.16	1.27	1.27	0.66
NBAT1	0.99	1.11	1.46	0.44	0.95	1.19	0.9	0.76
AF131216.1	0.86	1.02	0.77	0.74	1.09	1.09	1.07	0.78
AC025569.1	0.56	0.38	0.83	3.36	1.26	0.66	0	1.34
AC096733.1	1	0.83	2.52	0.94	0.65	0.83	0.62	1.06
AC211433.1	1.17	0.94	1.53	0.96	0.58	0.6	1.1	0.56
AL162724.1	0.55	0.19	0.34	0.32	0.92	0.68	2.11	0.81
NIFK-AS1	0.83	0.39	0.66	0.77	1.41	1.72	0.86	1.12
LINC01772	0.77	1.05	0.49	1.47	0.9	1.16	0.97	0.84
Z99289.1	0.22	0.12	0.61	0.36	2.31	1.5	0.75	0.33
AC091729.3	0.77	1.02	1.38	1.03	0.76	1.13	1.15	0.9
AL133410.1	1.96	1.79	1.44	1.54	0.38	0.67	0.68	0.67
AC110921.1	1.43	0.65	0.69	0.5	1.06	1.12	0.43	1.4
PDCD4-AS1	0.57	0.47	0.54	0.31	1.47	1.25	0.71	1.67
AC011477.3	0.77	1.23	0.75	1	1.12	1.27	1.67	0.69
AC069366.2	0.33	0.59	0.34	0.67	1.46	0.29	1.26	0.64
AC080013.3	0.86	0.38	1.9	1.29	0.52	1.17	0.92	1.08
AC068768.1	1.12	0.65	1.01	1.91	0.69	0.68	0.65	1.17
AC074194.1	0.47	1.16	1.32	1.07	0.88	1.07	1.15	1.73
AL513008.1	1.78	0.53	0.6	0.74	1.24	0.66	0.93	0.59
FP236241.1	0.46	0.67	1.89	0.95	0.82	0.94	1.94	0.74
ADIRF-AS1	0.44	0.35	3.03	0.91	0.44	1.02	0.17	1.98
LINC01320	0	0.11	0	1.14	0	0	8.14	0.1
AL360270.3	0.69	1.33	0.86	1.97	1.37	0.55	0.46	1.42
AC112694.2	1.07	1.14	0.4	0.62	0.83	0.94	1.78	0.48
PLCE1-AS1	1.1	1.59	1.09	0.39	0.93	1.47	0.68	1.61
NUP50-AS1	1.77	0.84	0.16	0.83	0.25	1.55	1.16	0.58
AL022157.1	1.69	0.93	0.49	1.8	0.66	0.8	0.73	0.91
GLYCTK-AS1	0.93	0.69	0.65	1.25	0.87	0.54	1.25	0.97
THRA1/BTR	0	1.54	0.09	0.03	2.54	0	1.56	2.28
AC027279.1	0.6	0.39	0.29	0.27	1.41	1.57	1.78	1.16
AC090971.2	1.16	1.07	0.52	0.99	0.95	0.97	0.84	0.66
FLJ37453	0.66	1.02	0.19	1.6	0.98	0.96	0.61	1.73
AL132656.2	0.93	1.01	1.05	0.82	0.75	1.38	1.12	0.93
AC007780.1	0.54	0.48	0.42	1.23	0.49	0.7	0.83	1.15
AC117490.2	1.43	0.72	1.08	2.43	0.61	0.2	0.69	0.82
DCUN1D2-AS	1.11	0.69	0	0.67	0.73	1.06	1.35	1.09
AC022973.4	1.05	1.41	1.13	0.48	0.65	1.13	0.73	0.95
FO393401.1	0.9	1.96	0.8	1.09	1.38	0.61	0.84	0.38
AC138811.1	1.35	0.81	0.46	1.59	0.52	1.23	0.64	0.84
AL451165.2	0.57	0.38	1.4	0.95	0.3	0.88	0.93	1.79
AP000254.1	1.14	0.96	0.55	1.43	1.39	0.85	1.1	0.77
AC046158.2	0.47	0.66	0.21	0.48	1.33	1.08	1.81	1.28
AL132657.2	0.38	1.37	0.91	1.52	1.84	1.04	0.57	0.83
AL162430.2	0.92	1.31	1.07	1.05	1.34	0.34	0.71	1.31
AC073326.1	1.1	0.81	1.27	0.47	1.39	1.03	0.77	1.28
AC092652.1	0.21	0.41	0.48	0.35	1.99	0.77	1.3	1.01
AF230666.2	1.24	0.97	1	0.69	0.78	0.94	1.26	0.42
C1orf147	1.61	0.88	0.52	2.16	0.73	0.46	0.75	0.53
AL358472.2	0.93	0.99	1.48	1.41	0.58	0.79	0.55	0.79
AC108463.3	1.28	0.37	0.33	0.83	0.5	0.34	1.79	0.15
Z93930.2	0.68	0.45	1.42	0.72	1.43	1.13	0.88	1.52
AP002360.2	0.55	0.88	0	1.33	0.36	1.32	1.95	1.22
AC018511.2	0.89	1.71	0.49	0.41	0.94	0.97	0.6	1.72
LINC01003	0.76	1.34	1.22	1.2	1.13	0.83	0.86	0.88
AL590560.2	0.5	0.43	0.28	1.25	1.31	2.74	0.57	0.88
AC005856.1	0.86	0.9	1.33	1.31	1.09	1.27	0.35	1.11
AC008972.2	0.53	0.34	0.43	0.23	0.22	0.79	1.99	1.43
AC010789.1	0.42	1.46	2.47	2.92	0	0.11	0.81	0.14
AC027796.1	0.74	1.05	0.53	1.65	0.78	0.77	0.96	1.05
AC079336.7	1.67	1.06	0.63	1.96	0.56	0.58	0.63	0.83
AC012150.2	0.89	0.92	0.69	2.14	0.77	0.55	0.74	0.57
AC090617.4	0.33	0.52	0.58	0.53	1.19	1.61	0.99	1.55
AL671710.1	1	0.95	0.8	1.2	1.05	0.89	1.09	0.72
CACNA1C-AS4	0.33	0.22	0.55	0.96	1.18	1.65	0.85	0.86
AC019226.2	1.01	0.99	1.27	0.68	1.22	1.45	0.72	1.12
AC009542.1	0.55	1.16	0.56	1.83	0.93	0.84	1.46	0.59
AC232271.1	0.9	1.26	0.39	1.08	1.04	1.34	1.29	0.69
AC096733.2	0.52	0.75	3.09	0.55	0.68	0.78	0.65	1.29
AC007191.1	0.74	1.19	2.28	1.28	0.58	0.65	0.49	0.66
AL606834.2	1.2	0.59	0.8	0.41	1.27	0.5	1.11	1.86
AC092145.1	0.77	0.67	0.3	0.91	0.95	0.35	1.21	0.56
AC044840.1	0.76	0.86	0.48	1.27	0.86	1.05	0.68	1.57
AC103702.2	2.41	2.47	0.06	0.25	0.78	0.24	0.76	0.7
AC083964.2	1.13	1.1	0.19	1.25	0.88	1.12	0.85	1.7
AC005480.1	0.97	0.96	1.01	0.83	1.2	0.89	1.01	0.53
AF127577.4	0.75	1.25	1.12	0.62	1.12	0.87	0.95	1.05
AC013489.1	1.69	1.09	1.09	1.05	1.25	0.56	0.47	0.17
AC144548.2	0.53	1.07	0.95	1.13	0.69	1.03	0.22	0.72
ATP11A-AS1	0.76	0.82	0.33	1.03	0.85	0.6	1.61	0.56
AL360091.2	0.4	0.87	0.79	1.45	1.41	0.7	0.86	1.06
RFX3-AS1	0.67	0.61	0	0.43	0.65	1.68	2.63	0
AC093620.1	2.19	1.96	0	0	1.3	0	1.84	0
AC104260.2	0.06	0.16	0.13	0.26	2.73	1.34	0.68	1.2
AL021453.1	0.76	1.14	0.99	0.79	0.84	0.44	0.84	1.94
AP000941.1	0.42	0.65	0.3	0.71	0.56	0.94	1.95	0.65
AC090186.1	0.15	1.38	2.01	1.43	0.98	0.65	1.23	0.51
AC027020.2	0.9	1.32	0.43	1.24	1.14	0.81	0.97	1
KTN1-AS1	0.79	0.79	2.06	0.5	1.09	0.96	0.65	1.16
AC079203.2	1.82	0.97	0.85	0.45	0.76	0.8	1.09	0.49
AC132872.4	1.45	0.82	0.42	1.7	0.95	0.64	0.95	0.08
AC113146.2	2.12	0.46	2.76	0.18	0.44	1.11	0.24	0.97
LINC00921	0.67	0.22	0.82	1.04	1.52	1.33	0.71	1.32
AC009078.3	1.21	0.63	0.26	1.81	0.57	0.6	1.02	0.75
AC025165.1	0.32	0.69	0.19	0.53	0.92	2.15	0.48	1.25
AP003469.4	0.71	0.28	0.55	2.06	1.08	0.8	0.79	1.52
AC009095.1	1.29	1.02	1.22	0.69	0.87	0.81	0.66	0.92
AP002498.1	0.9	0.66	0.34	0.41	1.01	1.21	1.14	1.16
AC018659.2	0.12	0.37	0	6.12	0.01	0.31	1.8	0.26
AC079795.1	1.41	1.2	1.3	2.38	0.66	0.35	0.24	1.37
AC008741.2	0.88	1.42	0.74	1.51	0.64	0.91	1.16	0.73
AL450263.1	1.37	1.32	0.46	1.63	0.54	0.69	0.76	1.63
LINC01759	1.8	1.53	0.45	0.94	0.82	0.5	0.39	1.34
ZNF674-AS1	0.86	0.94	0.49	1.69	0.64	0.91	0.92	0.9
MCPH1-AS1	0.87	0.76	0.44	0.49	1.06	1.09	1.24	1.25
AC138207.4	0.55	0.68	0.4	0.85	1.09	1.17	1.4	0.69
AL122035.2	0.63	0.79	0.72	0.33	1.18	1.02	1.02	1.21
AC003102.1	1.33	1.51	0.7	0.99	0.66	0.72	0.99	0.67
AC090425.2	0.7	2	1.15	1.91	0.5	0.46	0.96	0.43
AC087752.3	0.76	1.16	0.4	0.84	0.98	1.04	0.71	1.3
AC092902.5	0.78	0.29	0.15	1.39	0.74	1.72	0.76	1.27
AL391422.3	0.33	0.86	0.76	0.86	0.92	0.56	1.85	0.92
AL132657.1	0.4	0.7	0.76	2.21	0.95	1.21	0.6	1.13
AC012358.3	0.53	0.42	0.32	0.35	1.05	1.01	1.13	0.48
AC011451.3	1.12	0.37	0.37	3.58	0.49	0.74	0.4	1.07
CTB-178M22.2	0.05	0	0.02	0	0	0.28	8.61	0.06
AC020763.3	0.81	0.66	1.14	1.18	0.69	0.81	1.02	0.62
AC011092.2	1.23	0.63	0.73	0.49	0.78	1.33	0.61	1.13
AC092756.1	0.48	0.74	1.04	1.14	1.41	0.63	0.7	1.11
AC103876.1	1.38	1.22	0.54	0.51	1.19	0.68	0.55	0.87
AC007610.4	0.51	0.58	1.06	0.51	0.59	0.9	1.02	0.48
AC009318.1	0.73	0.52	0.33	1.12	1.34	0.49	1.11	1.19
AC006449.2	1.24	0.66	1.52	0.85	0.66	0.59	1.08	1.2
Z73965.1	0.9	0.86	0.74	0.99	0.79	1.12	0.87	1.63
AC012501.1	0.82	1.81	3.43	1.55	0.73	0	0.48	0.12
SNHG12	1.01	0.96	0.57	1.79	0.81	0.55	1.02	1.15
AC068533.3	0.82	1.09	0.83	1.29	0.8	0.81	0.81	1.09
AC025754.1	0.66	1.48	0.11	2.81	0.53	0.43	0.54	0.95
AC132192.2	0.72	0.61	0.39	0.38	0.73	0.85	0.74	3.07
AC004672.1	0.88	0.48	0.84	0.46	1.27	1.17	1.11	0.96
AL451085.2	0.54	0.87	0.69	1.27	0.55	0.62	1.61	0.92
AC018797.2	0.82	0.87	1.4	0.95	0.83	0.68	0.88	1.13
AC083900.1	0.96	0.83	0.86	1.72	0.88	0.49	0.6	1.07
HMBOX1-IT1	1.07	0.59	0.77	0.49	1.39	0.74	0.64	1.39
FRMD6-AS1	1.66	1.23	0.26	0.98	0.6	1.44	0.2	1.67
AF230666.1	1.23	0.77	0.76	0.64	0.38	0.6	1.38	0.5
AC009118.3	0.93	0.92	1.2	1.06	0.57	0.66	0.81	0.85
AP001160.3	0.85	0.9	0.82	0.96	0.65	1.16	1.43	1.02
AC009318.3	0.77	0.68	0.57	1.37	0.97	0.59	1.59	0.88
AC069281.2	0.78	0.8	0.46	1.07	0.8	1.01	0.86	0.67
AC026471.3	0	0.1	0	0	0.11	0.22	8.18	0
AL008718.3	1.19	1.48	0.92	1.12	0.38	0.96	0.59	0.47
MIR4697HG	0.32	0.54	0.02	0.07	1.12	4.94	0.29	0.85
AC234781.1	0.91	0.92	0.79	2.17	0.42	0.77	0.86	1.1
AC015804.1	0.41	0.3	0.13	1.47	2.11	1.23	1.12	1.09
FP325318.1	0.42	0.25	1.4	0.26	0.52	0.65	1.46	0.31
AC079336.6	1.5	0.8	0.83	1.79	0.4	0.51	0.9	1.25
PTPRG-AS1	0.98	0.41	0.55	0.59	1.7	0.71	1.42	0.71
AC145207.9	0.63	1.02	2.31	1.59	0.54	0.62	1.2	0.62
AC114956.3	0.43	0.66	0.86	1.47	1.04	0.62	1.38	0.95
FAM87B	0.54	0.68	0.38	0.66	0.91	0.72	1.85	0.62
AC005726.4	0.85	0.6	0.57	1.49	0.19	0.82	2.48	0.61
AC012100.2	0.94	0.68	0.61	0.51	0.68	0.79	0.92	1.17
ODF2-AS1	0.61	1.43	0.41	1.6	1.03	0.93	0.72	0.7
AC016065.1	1.48	1.02	2.02	0.74	0.7	0.62	0.63	0.68
AC018809.1	0.96	0.76	0.72	3.72	0.46	0.16	0.57	0.75
AL669831.5	0.45	0.79	0.58	1.17	0.85	0.65	2.5	0.43
TBX2-AS1	0.67	2.67	1.59	1.17	0.64	0.67	0.18	0.74
AP005212.5	3.03	1.67	0.01	2.67	0.83	0.13	0.04	0.29
AC005746.3	0.91	0.8	0.84	1.2	0.47	0.82	1.21	1.03
AC040977.1	0.44	0.63	0.33	0.34	1.55	0.8	1.46	0.97
LNX1-AS1	0.94	1.87	1.65	1.74	0.99	0.2	0.71	0.64
AC048380.1	0.45	0.83	0.22	0.99	0.9	1.22	0.61	1.05
AC108472.1	0.9	0.37	0.04	1.33	0.64	0.76	2.36	1.44
AC103746.1	0.18	1.22	0.29	1.03	1.4	1.16	0.89	1.26
AL031710.1	1.15	0.84	0.7	1.32	0.54	0.73	0.93	1.13
LIPC-AS1	1.27	1.18	0.06	3.1	0.39	0.83	0.63	0.92
AC007255.1	0.54	1.24	0.76	0.83	1.31	0.89	0.67	1.97
AL022322.1	0.99	1.06	0.5	1.19	0.79	1.07	0.75	0.91
AC010463.3	0.97	0.49	1.11	1.78	0.5	0.58	0.81	0.57
AC093157.1	0.83	0.83	0.51	1.24	0.53	0.66	1.09	0.8
AC018442.2	0.57	0.63	0.79	1.46	0.79	1.23	0.4	1
AL162171.2	0.56	0.55	1.02	0.46	1.16	0.94	1.38	1.13
PKP4-AS1	1.05	0.79	0.69	0.87	0.75	0.93	1.15	1.26
AL392048.1	1.02	1.02	0.86	1.62	0.26	0.37	1.36	1.18
AP000873.2	0.57	0.64	0.95	1.59	0.71	0.83	0.76	1.69
AC005899.8	0.68	0.8	0.77	1.28	1.07	0.61	0.81	0.94
AC025181.2	0.35	0.55	0.4	2.07	0.88	0.64	1.18	0.91
AC138956.1	1.14	0.43	0.42	1.03	0.56	0.62	2.16	0.94
AC016876.1	0.74	0.58	0.16	0.91	0.15	1.68	1.01	1.15
GUSBP11	0.14	0.6	0	1.06	0.71	0.98	1.71	1.13
AC116903.2	1.63	0.41	0.13	0.75	0.86	0.72	0.81	1.5
AL365277.1	0.17	0.24	0.37	0.62	1.09	1.47	0.75	1.3
AL035681.1	1.18	1.03	1.08	0.9	0.64	0.99	0.53	0.79
AC025211.1	0.89	0.45	0.98	2.25	0.71	0.76	0.53	1.2
AC009054.1	0.67	0.7	0.31	1.18	0.6	1.36	1.18	1.26
AC007494.2	0.49	0.78	0.93	0.47	0.76	0.97	1.38	1.19
ARMCX5-GPRASP2	1.04	0.88	1.9	0.31	0.79	0.62	0.82	0.93
AC022893.3	0.56	0.99	0.95	2.06	0.65	0.54	1.35	0.57
Z97192.1	0.55	2.15	0.52	1.04	1.24	0.68	0.23	0.69
MEG8	0.11	0.37	0.02	0.07	0.13	1.84	0	0.69
AP000974.1	0.61	0.97	0.85	1.26	0.99	1.01	0.96	0.82
AC105429.1	1.01	0.69	0.28	0.89	0.88	0.77	1.17	0.68
LINC02193	0.21	0.98	0.56	1.12	1.09	1.41	1.3	0.58
PARD6G-AS1	0	1.45	0.26	0	1.28	0.66	1.43	1.56
AC064807.1	0.88	0.36	1.19	0.66	0.95	0.9	1.63	0.64
GPRC5D-AS1	2.12	1.61	1.27	1.01	0.46	1.13	0.38	0.3
AC104237.1	1.29	0.32	1.92	0.56	0.55	1.39	0.31	2.06
AC009041.4	0.81	1.25	1.45	1.05	0.74	0.51	1.32	0.29
WDFY3-AS1	0.55	0.77	1.06	0.9	0.45	0.95	0.94	0.72
AC131210.1	0.4	0.06	0.53	0.47	1.23	1.35	0.54	0.67
AC096642.1	0.73	0.4	0.57	0.97	1.14	0.92	1.57	1.12
AL359091.3	0.99	1.34	0.26	1.8	0.69	0.32	0.85	0.78
AC245407.1	0.82	0.88	0	1.48	1.02	1.66	0.86	0.68
DNAJC3-AS1	0.87	0.97	1.19	1.08	0.62	0.76	1.36	0.78
AL159972.1	1.29	0.3	0.25	0.63	1.5	0.64	1.06	0.56
SLIT2-IT1	0.08	0.05	0.04	0.02	1.79	1.88	1.61	1.67
AL442067.1	0.81	0.98	0.85	0.62	0.85	0.38	1.97	0.61
AL627309.2	0.99	0.22	0.9	1.24	0.37	0.85	0.85	0.6
AC022400.5	0.93	0.64	0.33	0.89	0.92	1.43	0.8	0.33
HLA-F-AS1	1.13	0	0.06	0.07	0.96	1.54	0.68	1.39
ZNF32-AS2	0.81	1.08	0.62	1.26	0.72	0.55	0.96	0.65
AC073130.3	0.81	0.84	0.31	1.1	1.18	0.58	0.42	1.32
AC112496.1	0.83	0.38	0.5	0.27	0.55	0.47	1.73	0.75
AC026401.1	1.8	0.71	0.79	1.15	0.6	0.51	0.74	1.07
AC092953.2	0.43	1.53	0.36	1.62	0.69	0.74	0.8	1.05
AC127164.1	0.76	1.32	1.21	0.87	0.7	0.75	0.67	0.75
AC020917.4	0.66	0.85	0.61	1.63	0.79	1.04	0.72	0.97
AC008915.2	0.65	0.87	0.55	1.31	0.88	0.95	1.12	0.65
AC011472.4	0.74	0.71	0.69	0.92	0.82	1.51	0.93	0.6
AC080013.6	0.44	1.53	0.6	0.92	1.48	0.56	1.19	0.87
AC114490.1	0.75	0.43	0.73	0.77	1.11	1.12	1.28	0.71
AC138150.2	0.93	2.07	0.89	0.54	1.23	0.51	0.58	1.19
AC010285.2	1	0.4	0.41	0.65	0.65	1.34	0.69	0.78
AL359220.1	0.09	1.24	0.68	1.96	1.55	1.08	0.05	0.99
AC244093.5	0.98	1.16	0.67	1.19	0.77	0.72	0.8	0.99
LINC02202	0	0.06	0.17	0	1.88	1.96	0.44	0
AC133065.1	0.55	0	2	0.34	0.76	0.78	1.02	0.82
DUXAP8	0.87	0	7.19	0	0	0	0	0
AC108062.1	0.51	0.54	1.12	0.48	0.54	0.52	2.87	0.94
AC073195.1	0.34	0.22	5.72	0.4	0.2	0.23	0.38	0.42
AC025171.5	0.87	0.91	0.38	0.79	1	1.3	0.83	0.87
AC025171.2	0.72	0.23	0.48	1.06	0.36	1.4	0.51	1.03
AC139256.1	0.54	0.78	0.35	1.15	1.42	0.92	0.71	1.03
AC008080.1	0.73	0.32	0.8	0.72	0.76	1.95	0.72	0.75
AC097103.2	0.54	0.61	0.48	1.66	0.72	0.55	1.44	1.43
AC046143.1	1.06	0.82	0.67	1.37	0.39	0.3	1	0.35
AL592103.1	0.65	1.09	0.16	3.7	0.19	0.25	1.07	0.2
AL358334.3	0.88	0.66	0.95	0.26	1.02	0.55	0.12	0.67
POLR2J4	0.89	0.76	0.69	0.76	1.27	0.82	1.04	0.89
MID1IP1-AS1	1.24	0.99	0.7	1.2	0.26	0.74	0.55	1.88
AL645608.8	2.03	1.09	0.57	1.1	0.34	0.45	0.19	1.62
AC010761.4	1.79	1.11	0.91	1.14	0.4	0.29	0.53	1.62
LINC02482	1.14	0.97	1.08	0.29	0.56	0.89	0.83	1.52
AC083964.1	1.05	1.06	0.42	0.86	0.8	1.06	1.41	0.77
FAM239C	2.04	1.56	0.32	0.08	0.38	0.69	1.88	0.26
LINC00654	0.67	0.12	0.22	0.27	1.65	1.88	0.72	0.95
AC006058.1	0.51	0.98	0.62	1.06	0.49	0.02	3	0.08
AL132656.4	0.38	0.59	1.25	0.71	0.98	1.8	0.8	0.75
AC112722.1	0.86	0.58	0.82	0.82	0.58	0.64	1.46	1.23
AC078880.2	1.39	1.46	1.12	1.69	0.44	0.83	0	1.09
LINC01560	1.37	1.4	0.98	1.54	0	0.68	0.6	0
AC007292.1	0.83	0.84	0.86	1.18	0.96	0.6	0.68	0.61
AC012073.1	0.61	1.07	0.95	1.25	0.67	0.64	0.91	0.53
AC010894.3	0.54	0.08	1.8	0.28	1.08	0.96	1.22	0.67
AP001922.3	0.57	2.62	0.82	1.57	0.8	0.3	0.21	0.58
DLEU7-AS1	0.37	2.42	2.05	2	0.64	0.15	0	0.07
CKMT2-AS1	0.25	0.42	0.48	1.02	0.68	1.54	1.19	0.36
AL591623.1	0.65	1.11	0.53	1.11	1.4	0.67	0.68	0.66
AL136531.3	2.22	0.67	0.41	0.72	0.49	0.36	0.15	2.83
AC104794.2	0.36	0.49	0.53	0.05	1.28	1.32	1.32	0.77
AL513185.1	0.69	0.7	0.69	0.77	1.02	0.99	1.02	1.11
AL137186.2	0.88	0.59	0.77	0.68	0.82	0.87	0.39	0.69
AC013437.1	0.46	0.1	0.67	0.15	1.41	0.95	0.92	0.39
AFAP1-AS1	1.42	0.98	0.33	0.78	0.78	0.83	0.46	0.61
AP002336.1	0.88	0.52	0.44	1.26	0.92	0.68	0.94	0.52
LPP-AS2	0.88	1.79	0.99	1.23	1.04	0.98	0.69	0.25
AC022167.2	1.13	0.97	0.61	1.09	0.28	0.73	0.58	1.32
Z93930.3	0.87	0.85	0.86	0.64	0.84	1.25	0.83	0.65
KIZ-AS1	1.32	0.62	0.59	1.44	1.04	0.7	0.67	0.8
AC003991.2	0.5	1.33	0.43	0.96	0.97	0.82	0.5	1.85
AC008543.1	0.27	0.87	2.1	0.79	0.42	0.75	0.89	1.58
Z98885.3	0.85	1.11	0.54	1.39	1.11	0.71	0.61	0.4
AC145124.1	1.74	0.8	0.13	0.81	0.73	0.38	0.63	0.32
AL513412.1	0.98	1.05	0.72	0.56	1.22	0.74	1	0.92
AC011510.1	1.03	0.4	0.24	0.25	1.27	1.26	0.27	1.08
FRMD6-AS2	1.36	0.32	0.02	0.68	0.84	1.43	0.01	2.81
AC005695.2	0.95	0.46	0.5	1.51	0.81	1.48	0.26	0.84
AC004889.1	1	0.71	0.31	0.6	0.87	0.68	1.08	0.95
AC021237.1	0.44	0.76	0.69	4.46	0.26	0.33	0.36	0.31
AC016245.1	1	0.88	0.74	1.07	0.75	0.68	0.6	1.3
AL606834.3	1.35	0.96	0.28	0.57	0.5	1.13	0.99	0.66
KDM4A-AS1	0	1.9	1.19	2.44	1.86	0	0	0
MSC-AS1	0.17	0	0.15	0	2.07	1.32	1.1	1.03
AC092142.1	1.58	0.28	0.36	2.96	0	0.15	0.4	2.1
FP236383.1	1.7	0.67	1.22	0.34	1.03	0.9	0	0.57
STARD7-AS1	0.77	1.1	0.57	1.13	0.81	0.5	0.99	0.59
AC137767.1	0.75	0.83	0.68	1.22	0.67	0.66	1.35	1.03
AC019117.1	1.33	2.51	1.21	1.49	0.68	0.32	0.16	0.36
AL121772.2	1.3	0.55	0.85	1.54	0.01	0.71	0.43	0.84
AC008074.3	0.26	0.11	6.35	0.11	0.13	0.13	0.23	0.54
AC026369.1	0.34	5.74	0.09	0.24	0.28	0.03	0.38	1.02
AC091814.1	0.35	0.08	0.24	0.11	1.97	0.74	0.53	0.93
AL590235.1	1.07	0.82	0.59	1.54	1.05	0.61	0.73	0.53
AC104984.2	0.49	0.66	0.91	0.5	1.2	0.93	0.97	0.75
AP001160.4	1.08	0.45	0.71	0.37	0.62	0.99	1.44	0.97
AC024933.1	0.6	0.94	0.82	0.81	1.01	0.77	0.88	0.91
AL008726.1	0.5	0.75	0.59	0	0	0.46	0.86	0.23
ST3GAL5-AS1	0.52	1.35	1.65	0.26	0.64	1.99	0.08	1.33
AL354893.2	0.42	0.54	0.67	0.24	0.5	1.46	1.37	0.95
AL121944.1	1.12	1.52	1.11	1.1	0.8	0.45	1.08	0.49
MIR4713HG	2.21	0.9	2.47	1.11	0.47	0.09	0	0.16
DLEU2	1.31	0.93	0.57	1.1	0.71	0.31	0.62	0.31
AC092902.2	0.97	0.34	0.27	0.56	1.4	1.28	1.01	0.04
AC018695.4	0.85	1.18	0.44	0.97	0.52	0.46	0.88	0.7
AC131934.1	0.92	1.03	0.56	0.57	1.22	0.77	0.83	0.77
AC027801.1	0.48	0.47	0.68	2.11	0.4	1.01	1.26	0.78
AC010976.1	0	0	1.7	0	0	0	2.45	1.76
U91328.2	0.89	0.65	0.49	0.47	1.03	0.98	1.61	0.72
AC005840.3	0.81	1.12	0.26	2.19	0.33	0.6	0.67	0.61
AC092683.1	1.44	0.16	0.04	0.09	0.32	0.37	1.13	1.38
LINC00571	0.77	1.09	0.87	0.95	0.47	0.52	1.76	0.98
AC215522.2	0.7	0.19	0.61	1.27	0.28	1.03	1.12	0.92
AL157786.1	1.38	0.5	0.72	1.01	1	0.67	0.44	1.67
IQCH-AS1	0.45	0.97	1.53	0.99	1.06	1.42	0.29	0.9
AC006111.3	0.7	0.08	0.74	1.33	0.4	1.11	0.96	0.68
AC022872.1	0.6	0.75	0.56	0.58	1.01	0.79	1.13	1.04
AC007598.1	0.41	0.54	0.69	0.18	1.11	0.66	1.29	1.1
AC022726.1	0.14	0.12	0.07	0.32	0.96	0.77	3.36	0.96
DLGAP1-AS2	0.34	0.96	1.69	0.25	0.63	0.17	0.37	2.19
MAL2	1.57	1.25	0.45	1.23	0.78	0.44	0.48	1.84
AC021231.1	0.34	0.65	1.21	0.86	0.87	1.11	1.12	1.04
AC087500.1	0.81	0.13	0.22	0.33	0.97	1.56	0.95	0.93
AC073592.6	0.8	0.43	0.25	1.23	1.09	0.62	0.58	1.13
AF107885.2	0	1.18	1.13	1.05	0.99	0.94	0.69	0.88
AC106791.1	0	0.04	0.6	0.12	1.38	2.27	1.1	0.75
AP005060.1	0.67	0.08	0.25	0.09	0.76	1.47	2.53	0.95
AL513211.1	0.85	1.42	1.17	0.91	0.38	0.77	0.52	1.41
AL162377.1	0.45	0.37	0.33	0.48	0.91	0.53	0.92	3.47
AC104662.3	0.51	0.27	1.88	0.8	0.64	0.97	0.87	0.79
AL162584.1	0.97	0.53	0.48	0.9	0.5	1.07	1.07	0.73
AC093732.1	1.18	0.75	0.31	0.5	0.74	1.27	0.35	0.45
AC015971.1	0.86	0.9	0.62	0.82	0.85	0.64	0.82	1.36
AC011755.1	1.03	1.1	0.26	0.39	0.75	0.64	1.34	1.58
AC016251.2	0.15	0.46	0.22	0.43	1.73	1.31	1.18	0.94
AL020997.3	0.87	0.53	0.76	1.01	1.09	0.7	0.46	0.66
AP000487.1	0.67	0.95	0.46	1.24	0.98	0.8	0.88	0.69
AC007336.3	0.16	0.28	0.04	0.18	0.82	2.51	0.12	1.76
LINC00467	1.5	0.65	1.26	1.01	0.54	0.12	0.89	0.61
AC046185.3	0.58	0.63	0.33	1.39	1.21	0.78	0.78	0.49
PIK3IP1-AS1	2.31	1.19	0.33	1.64	0	0.88	0.35	0.4
AL136985.2	0.66	0.51	0.99	0.56	0.84	1.16	1.13	1.23
AC135178.3	0.68	1.14	0.92	1.23	0.34	1.03	0.45	1.44
ENTPD1-AS1	0.26	0.56	1.22	0.13	0.86	1.41	1.31	0.64
AL583824.1	0.53	0	0	0	1.65	0.71	0.43	0.76
AC012368.1	0.12	0.16	0.63	0.22	0.79	1.6	1.33	0.49
AC022558.1	0.81	0.78	0.84	0.89	0.5	0.7	1.24	0.51
AC022075.1	2.08	0.42	1.22	0	1.02	0	0.77	1.05
AC004771.1	0.61	0.86	0.5	0.71	0.77	0.76	1.27	0.41
AC005674.2	0.42	0.93	0.35	1.99	0.85	1.1	0.89	0.61
AL023581.1	1.35	1.26	1.38	1.74	0.53	0.67	0.57	0.25
AC020978.8	0.67	0.6	0.74	0.66	0.88	0.88	0.89	1.22
SUCLG2-AS1	1.04	0.39	0.45	0.7	0.23	0.44	1.85	1.31
AC008080.2	0.57	0.28	1.32	0.67	1.11	0.97	0.86	1
DISC1-IT1	1	0.51	0.33	0.6	1.12	1.01	0.53	0.58
AC004893.2	0.13	0.1	0.36	0	0.44	0.45	0.3	2.13
AC078925.4	0.1	0.06	0.11	0.08	1.42	3.03	0.04	1.18
C18orf15	0.21	0.2	0.87	0.11	1.2	0.86	0.62	0.38
CFAP44-AS1	0.44	1.23	1.28	1.57	0.46	0.66	0.45	0.74
AC079331.1	1.14	0.24	0.65	0.52	1.44	0.53	0.62	1.1
AL021393.1	0.92	0.99	0.87	1.35	0.62	1.04	0.66	0.64
ZNF561-AS1	1.29	2.1	2.54	0	0	0.25	0	0
LINC01140	0.24	0.02	0.12	0	0.95	1.12	0.57	0.69
AC023509.2	0.46	0.51	4.62	0.09	0.19	0.31	0.59	0.69
AC087276.3	0.67	0.54	0.6	0.91	0.83	0.98	0.97	0.78
AC093157.2	0.43	0.66	0.94	1.85	0.53	0.73	1.14	0.38
SH3RF3-AS1	0.32	0.13	0.37	0.36	1.22	1.07	1.19	1.07
AL162231.2	0.43	0.16	0.12	0.26	2.22	1.22	0.6	1.31
SLC9A9-AS1	0.2	0.04	0.33	0.4	1.24	1.35	0.66	0.66
AL391244.1	0.87	0.76	1.11	1.97	0.36	0.42	1.01	0.42
AC006942.1	0.88	0.72	0.59	0.39	0.82	0.74	1.06	1.02
AC083809.1	0.39	0.97	0.95	2.37	0.56	0.49	0.89	0.32
AC105345.2	1.24	0.88	0.94	0.85	0.77	0.8	0.48	0.92
AL157871.2	0.81	0.43	1.09	0.38	0.8	0.73	0.84	1.33
PCAT1	1.55	0.21	0.86	0.33	0.72	0.3	1.38	1.03
AC006504.1	0.81	0.92	0.75	0.94	0.87	0.51	0.96	1.09
ARHGAP27P1-BPTFP1-KPNA2P3	2.16	0.5	0.89	0.44	0.78	0.6	0.64	0.78
AC020913.3	0.61	0.9	0.53	1.33	0	0.67	0.69	0.53
SMILR	2.37	1.25	0.58	0.32	0.55	0.06	0	0.13
LINC01341	0.35	0.49	0.83	2.89	0.92	0.88	0.4	0.41
AL136295.6	0.83	0.59	1.3	0.99	0.7	0.71	0.79	0.71
OVOL1-AS1	2.16	0.61	0.88	0.92	0.95	0.59	0.53	0.8
AC104134.1	0.81	1.22	0.9	0.81	0.92	0.55	0.45	1.22
AC092111.2	0.3	0.32	0.19	0.13	1.63	1.67	1.26	0.9
AC037198.1	0.36	0.08	1.28	0.22	1.2	0.31	0.71	0.5
AC132219.2	0.78	0.81	1.26	2.2	0.58	0.49	0.68	0.68
AC092140.1	0.65	1.15	0.61	1.04	1.01	0.56	1.11	0.54
AF127936.1	0.04	0.23	0.43	0.13	2.03	1.31	0.55	0.17
EIF1B-AS1	0.67	0.6	1.55	0.77	0.88	1.01	1.04	0.64
[truncated: 30,653 more rows]

## Sheet: MSTRG_id
MSTRG_id	name*	The gene closest to this "MSTRG" transcript
MSTRG.46918	RALYL
MSTRG.37681	HPGD
MSTRG.46914	RALYL
MSTRG.26133	SLC8A1
MSTRG.17104	LINC00930
MSTRG.46915	RALYL
MSTRG.48694	TRPM3
MSTRG.26798	AC012494.1
MSTRG.35066	NLGN1
MSTRG.48081	SH3GL2
MSTRG.16227	ALDH1A2
MSTRG.35067	NLGN1
MSTRG.49964	ARHGAP6
MSTRG.11068	PTPRR
MSTRG.35063	NLGN1
MSTRG.895	PHACTR4
MSTRG.35960	KCNIP4
MSTRG.35958	KCNIP4
MSTRG.49967	ARHGAP6
MSTRG.32793	TBC1D5
MSTRG.35369	TP63
MSTRG.35955	KCNIP4
MSTRG.48087	ADAMTSL1
MSTRG.4677	EDARADD
MSTRG.49970	ARHGAP6
MSTRG.35966	KCNIP4
MSTRG.13886	LINC02302
MSTRG.48092	ADAMTSL1
MSTRG.42063	.
MSTRG.48753	PRUNE2
MSTRG.42061	.
MSTRG.49965	ARHGAP6
MSTRG.42064	.
MSTRG.35964	KCNIP4
MSTRG.37932	SNHG18
MSTRG.46416	KAT6A
MSTRG.9193	DSCAML1
MSTRG.42062	.
MSTRG.35368	TP63
MSTRG.49968	ARHGAP6
MSTRG.42234	FUT9
MSTRG.1505	AGBL4
MSTRG.28795	IKZF2
MSTRG.35961	AC110296.1
MSTRG.45127	UBE2H
MSTRG.48067	BNC2
MSTRG.17104	AC091544.5
MSTRG.38711	PDE4D
MSTRG.43488	AC019117.1
MSTRG.8736	DLG2
MSTRG.9309	SORL1
MSTRG.48644	TMEM252
MSTRG.44437	SEMA3C
MSTRG.6414	LCOR
MSTRG.1808	LINC01359
MSTRG.17187	IGF1R
MSTRG.42233	FUT9
MSTRG.35435	.
MSTRG.9194	DSCAML1
MSTRG.5596	ANXA8L1
MSTRG.35940	SLIT2
MSTRG.35371	TP63
MSTRG.35939	SLIT2
MSTRG.15154	LINC01193
MSTRG.1881	PTGER3
MSTRG.50624	.
MSTRG.45856	.
MSTRG.35962	KCNIP4
MSTRG.971	AC114488.1
MSTRG.51296	FIRRE
MSTRG.26795	CYCSP6
MSTRG.13708	NPAS3
MSTRG.48752	PRUNE2
MSTRG.44436	SEMA3C
MSTRG.13702	NPAS3
MSTRG.46917	RALYL
MSTRG.28940	.
MSTRG.41959	AL136164.2
MSTRG.4152	.
MSTRG.4153	.
MSTRG.38710	PDE4D
MSTRG.22722	RAB27B
MSTRG.15693	DPH6-AS1
MSTRG.20795	GPATCH8
MSTRG.6723	.
MSTRG.32478	AC087857.1
MSTRG.51297	FIRRE
MSTRG.13710	NPAS3
MSTRG.51299	FIRRE
MSTRG.38202	RAI14
MSTRG.4681	EDARADD
MSTRG.24598	FBXO17
MSTRG.38315	RPL37
MSTRG.13706	NPAS3
MSTRG.15167	NF1P9
MSTRG.13701	NPAS3
MSTRG.35957	KCNIP4
MSTRG.35062	NLGN1
MSTRG.35373	TP63
MSTRG.42060	.
MSTRG.26130	SLC8A1-AS1
MSTRG.26245	.
MSTRG.20566	GSDMB
MSTRG.22840	BCL2
MSTRG.48085	ADAMTSL1
MSTRG.47166	AP001574.1
MSTRG.42065	.
MSTRG.4227	MIR205HG
MSTRG.38292	OSMR-AS1
MSTRG.48751	PCA3
MSTRG.4680	EDARADD
MSTRG.9192	DSCAML1
MSTRG.50226	.
MSTRG.1906	.
MSTRG.43621	AC004009.1
MSTRG.4678	EDARADD
MSTRG.45222	CALD1
MSTRG.48074	BNC2
MSTRG.13698	NPAS3
MSTRG.50622	.
MSTRG.37017	.
MSTRG.13697	NPAS3
MSTRG.4545	.
MSTRG.1905	.
MSTRG.38998	HOMER1
MSTRG.15166	LINC02203
MSTRG.41777	.
MSTRG.14148	GPR135
MSTRG.17867	TMC7
MSTRG.43768	.
MSTRG.48088	ADAMTSL1
MSTRG.43308	FBXL18
MSTRG.4731	AKT3
MSTRG.50350	.
MSTRG.35941	SLIT2
MSTRG.4679	EDARADD
MSTRG.51265	ELF4
MSTRG.13705	NPAS3
MSTRG.42707	NHSL1
MSTRG.928	EPB41
MSTRG.1503	AGBL4
MSTRG.2358	AC000032.1
MSTRG.34594	CLSTN2
MSTRG.30155	ZNF663P
MSTRG.6380	SORBS1
MSTRG.13696	NPAS3
MSTRG.5416	AL121748.2
MSTRG.33512	CABYRP1
MSTRG.22620	AC023421.2
MSTRG.48747	PRUNE2
MSTRG.7439	PLEKHA7
MSTRG.9426	ST3GAL4
MSTRG.33513	.
MSTRG.27857	LYPD6B
MSTRG.27658	.
MSTRG.42716	NHSL1
MSTRG.22661	ZBTB7C
MSTRG.6724	.
MSTRG.18412	CASC22
MSTRG.15695	DPH6-AS1
MSTRG.41965	KCNQ5
MSTRG.43647	CREB5
MSTRG.40762	ADTRP
MSTRG.38995	HOMER1
MSTRG.13699	NPAS3
MSTRG.18412	.
MSTRG.46921	RALYL
MSTRG.38283	LIFR
MSTRG.41765	RCAN2
MSTRG.27856	LYPD6B
MSTRG.1504	AGBL4
MSTRG.35061	NLGN1
MSTRG.50727	Z83843.1
MSTRG.47371	EXT1
MSTRG.36670	AC079160.1
MSTRG.30529	.
MSTRG.26801	.
MSTRG.15694	DPH6-AS1
MSTRG.50621	.
MSTRG.35064	NLGN1
MSTRG.32481	AC087857.1
MSTRG.45853	RNU6-682P
MSTRG.50623	.
MSTRG.783	CNKSR1
MSTRG.42708	NHSL1
MSTRG.288	RERE
MSTRG.13868	.
MSTRG.12808	DACH1
MSTRG.31048	B3GALT5
MSTRG.47354	TRPS1
MSTRG.43281	SDK1
MSTRG.40009	.
MSTRG.48748	PRUNE2
MSTRG.33540	ARHGEF3
MSTRG.22828	PHLPP1
MSTRG.43645	CREB5
MSTRG.37342	INPP4B
MSTRG.37343	INPP4B
MSTRG.42235	FUT9
MSTRG.45857	.
MSTRG.40576	GMDS
MSTRG.35038	FNDC3B
MSTRG.41968	KCNQ5
MSTRG.48114	ACER2
MSTRG.13873	.
MSTRG.41960	AL136164.2
MSTRG.43019	ZDHHC14
MSTRG.1724	LINC01748
MSTRG.45773	AC105233.5
MSTRG.42713	NHSL1
MSTRG.40718	OFCC1
MSTRG.35959	KCNIP4
MSTRG.47173	SNX31
MSTRG.35944	SLIT2
MSTRG.42708	NHSL1
MSTRG.22830	PHLPP1
MSTRG.27656	.
MSTRG.12809	DACH1
MSTRG.43476	BRWD1P3
MSTRG.33423	DOCK3
MSTRG.1511	AGBL4
MSTRG.34531	AC128689.1
MSTRG.41970	KCNQ5
MSTRG.28794	IKZF2
MSTRG.20874	KANSL1
MSTRG.28984	COL4A4
MSTRG.20719	.
MSTRG.27981	WDSUB1
MSTRG.41777	.
MSTRG.31976	APOL4
MSTRG.35967	KCNIP4
MSTRG.13057	AL356423.1
MSTRG.18577	CDH11
MSTRG.42232	FUT9
MSTRG.48790	.
MSTRG.35793	GPR78
MSTRG.39026	SERINC5
MSTRG.33516	.
MSTRG.45314	HIPK2
MSTRG.1909	AL583808.1
MSTRG.42706	NHSL1
MSTRG.43481	.
MSTRG.26795	CYCSP6
MSTRG.44899	IMMP2L
MSTRG.48062	.
MSTRG.46058	PSD3
MSTRG.43772	.
MSTRG.16245	ADAM10
MSTRG.40577	GMDS
MSTRG.29801	AL035071.2
MSTRG.45315	HIPK2
MSTRG.1903	.
MSTRG.25735	VSNL1
MSTRG.38397	ITGA1
MSTRG.26795	.
MSTRG.12775	.
MSTRG.34135	ZBTB20
MSTRG.38997	HOMER1
MSTRG.37336	INPP4B
MSTRG.38010	FBXL7
MSTRG.48084	ADAMTSL1
MSTRG.26228	PRKCE
MSTRG.12258	LINC00540
MSTRG.7271	STK33
MSTRG.9947	RERG
MSTRG.44435	SEMA3C
MSTRG.10162	DENND5B
MSTRG.21340	AC006270.1
MSTRG.11626	SSH1
MSTRG.303	RERE
MSTRG.1833	SGIP1
MSTRG.37341	INPP4B
MSTRG.28977	IRS1
MSTRG.35984	PPARGC1A
MSTRG.5597	ANXA8L1
MSTRG.41969	KCNQ5
MSTRG.48071	BNC2
MSTRG.33686	ADAMTS9-AS2
MSTRG.42706	NHSL1
MSTRG.14119	PSMA3-AS1
MSTRG.42067	.
MSTRG.29884	TRPC4AP
MSTRG.286	RERE
MSTRG.27205	NPAS2
MSTRG.43434	.
MSTRG.28977	IRS1
MSTRG.33416	DOCK3
MSTRG.22841	BCL2
MSTRG.41202	TRIM31
MSTRG.6576	WBP1L
MSTRG.11822	KSR2
MSTRG.48256	RNU4ATAC11P
MSTRG.42709	NHSL1
MSTRG.37684	.
MSTRG.13707	NPAS3
MSTRG.3774	RALGPS2
MSTRG.5415	NRP1
MSTRG.27859	LYPD6B
MSTRG.46050	PSD3
MSTRG.4787	SMYD3
MSTRG.21495	LINC00674
MSTRG.37930	AC027335.1
MSTRG.36667	GPAT3
MSTRG.6707	TCF7L2
MSTRG.26733	TET3
MSTRG.2545	AL359915.2
MSTRG.22288	AP005212.5
MSTRG.36765	CCSER1
MSTRG.14357	SUSD6
MSTRG.40320	KCNIP1
MSTRG.41210	HCG18
MSTRG.48565	DUX4L50
MSTRG.27203	.
MSTRG.33576	SLMAP
MSTRG.30520	MYT1
MSTRG.25945	PPP1CB
MSTRG.36772	CCSER1
MSTRG.48069	BNC2
MSTRG.34400	CNBP
MSTRG.33782	AC097634.2
MSTRG.35478	AC124944.3
MSTRG.42712	NHSL1
MSTRG.32580	IRAK2
MSTRG.33425	DOCK3
MSTRG.50223	.
MSTRG.48090	ADAMTSL1
MSTRG.38206	RAI14
MSTRG.50353	.
MSTRG.48738	PCSK5
MSTRG.11904	SPPL3
MSTRG.287	RERE
MSTRG.5784	NRBF2
MSTRG.47237	AP003354.2
MSTRG.22243	PTPN2
MSTRG.48598	AL359955.1
MSTRG.34429	TMCC1
MSTRG.31033	BRWD1
MSTRG.40911	CASC15
MSTRG.20283	AC138207.2
MSTRG.19922	KYNUP1
MSTRG.38993	HOMER1
MSTRG.12156	.
MSTRG.27202	NPAS2
MSTRG.33638	PTPRG
MSTRG.12767	.
MSTRG.11425	CDK17
MSTRG.1908	.
MSTRG.46646	CYP7B1
MSTRG.47175	SNX31
MSTRG.41838	LRRC1
MSTRG.34990	SKIL
MSTRG.39667	UBE2B
MSTRG.10350	LINC02156
MSTRG.25257	.
MSTRG.43058	SYTL3
MSTRG.5731	BICC1
MSTRG.43773	.
MSTRG.43435	.
MSTRG.51397	FGF13
MSTRG.12765	.
MSTRG.46757	MSC-AS1
MSTRG.51398	FGF13
MSTRG.40732	GCNT2
MSTRG.43429	.
MSTRG.12465	LHFPL6
MSTRG.38603	ARL15
MSTRG.41777	.
MSTRG.40625	CDYL
MSTRG.8336	PPP6R3
MSTRG.29815	CHMP4B
MSTRG.42012	AL356473.1
MSTRG.5732	FAM133CP
MSTRG.40728	GCNT2
MSTRG.38223	PRLR
MSTRG.36116	SMIM14
MSTRG.22144	GACAT2
MSTRG.6379	SORBS1
MSTRG.29293	SDCBP2-AS1
MSTRG.3046	GOLPH3L
MSTRG.19253	SPIRE2
MSTRG.10861	AC020637.1
MSTRG.12194	.
MSTRG.4731	AKT3
MSTRG.50224	.
MSTRG.37941	DAP
MSTRG.26691	EXOC6B
MSTRG.42711	NHSL1
MSTRG.35963	KCNIP4
MSTRG.48244	UBE2R2
MSTRG.36769	CCSER1
MSTRG.1626	GLIS1
MSTRG.15150	LINC01193
MSTRG.48854	DAPK1
MSTRG.35046	FNDC3B
MSTRG.18015	TNRC6A
MSTRG.51403	FGF13
MSTRG.2298	.
MSTRG.38762	ERBIN
MSTRG.7593	TCP11L1
MSTRG.27194	AFF3
MSTRG.1904	.
MSTRG.8708	AP001767.3
MSTRG.6726	.
MSTRG.51400	FGF13
MSTRG.23484	ZNF440
MSTRG.42717	NHSL1
MSTRG.22827	RNU6-142P
MSTRG.32480	.
MSTRG.37340	INPP4B
MSTRG.23036	ABCA7
MSTRG.8111	CAPN1
MSTRG.21337	TANC2
MSTRG.43644	CREB5
MSTRG.39933	ARHGAP26
MSTRG.38290	OSMR-AS1
MSTRG.38202	RAI14
MSTRG.51298	FIRRE
MSTRG.20919	ITGB3
MSTRG.51402	FGF13
MSTRG.12806	H3F3BP1
MSTRG.37437	IQCM
MSTRG.22832	PHLPP1
MSTRG.14451	NUMB
MSTRG.26578	LINC01798
MSTRG.50042	LINC01456
MSTRG.5170	CACNB2
MSTRG.5797	JMJD1C
MSTRG.20974	HOXB-AS3
MSTRG.50227	.
MSTRG.1273	HIVEP3
MSTRG.33424	DOCK3
MSTRG.5128	ITGA8
MSTRG.44381	AC004980.2
MSTRG.12766	.
MSTRG.31016	ERG
MSTRG.12774	LINC00355
MSTRG.31336	BID
MSTRG.50651	DLG3
MSTRG.1909	.
MSTRG.33637	PTPRG
MSTRG.42714	NHSL1
MSTRG.48068	BNC2
MSTRG.27328	SH3RF3
MSTRG.48641	PGM5-AS1
MSTRG.43476	BRWD1P3
MSTRG.32944	CMTM8
MSTRG.28858	DIRC3-AS1
MSTRG.46055	PSD3
MSTRG.287	RERE
MSTRG.1907	.
MSTRG.51399	FGF13
MSTRG.21348	TANC2
MSTRG.24966	PLA2G4C
MSTRG.43476	AC098592.1
MSTRG.6334	MYOF
MSTRG.1788	ROR1
MSTRG.25603	GRHL1
MSTRG.28669	PARD3B
MSTRG.50161	RNU1-142P
MSTRG.31944	LARGE1
MSTRG.35840	.
MSTRG.25583	LINC00299
MSTRG.16248	MINDY2
MSTRG.37214	LINC02465
MSTRG.21340	TANC2
MSTRG.15040	MARK3
MSTRG.46587	AC090796.1
MSTRG.16078	AC073964.1
MSTRG.2811	FP700111.1
MSTRG.3135	FLG-AS1
MSTRG.40626	CDYL
MSTRG.12772	LINC00355
MSTRG.26687	EXOC6B
MSTRG.43482	.
MSTRG.18876	ZFHX3
MSTRG.46919	RALYL
MSTRG.17150	.
MSTRG.1275	HIVEP3
MSTRG.32108	GRAP2
MSTRG.23864	ZNF66
MSTRG.16239	ADAM10
MSTRG.40638	ECI2
MSTRG.43640	JAZF1
MSTRG.51114	KLHL13
MSTRG.41640	C6orf132
MSTRG.47900	GLIS3
MSTRG.735	CLIC4
MSTRG.17379	CRAMP1
MSTRG.1786	ROR1
MSTRG.28677	PARD3B
MSTRG.26246	.
MSTRG.16236	AC018904.1
MSTRG.43340	RAC1
MSTRG.16253	MINDY2
MSTRG.27740	TMEM163
MSTRG.21772	CYTH1
MSTRG.22521	GALNT1
MSTRG.45310	HIPK2
MSTRG.46056	PSD3
MSTRG.6725	.
MSTRG.28676	PARD3B
MSTRG.30169	EYA2
MSTRG.50199	DMD
MSTRG.48325	RUSC2
MSTRG.12685	DLEU1
MSTRG.49031	LINC00476
MSTRG.5171	CACNB2
MSTRG.37081	CAMK2D
MSTRG.6420	LCOR
MSTRG.13875	AL445383.1
MSTRG.33100	TRAK1
MSTRG.15842	STARD9
MSTRG.16240	ADAM10
MSTRG.30174	ZMYND8
MSTRG.43430	.
MSTRG.8139	MALAT1
MSTRG.12688	DLEU7-AS1
MSTRG.36405	IGFBP7
MSTRG.46276	RBPMS
MSTRG.47898	GLIS3
MSTRG.22283	AP005212.5
MSTRG.46276	RBPMS
MSTRG.17498	AC108134.1
MSTRG.27583	LIMS2
MSTRG.21340	AC006270.1
MSTRG.7504	NAV2
MSTRG.34628	RASA2
MSTRG.27324	SH3RF3
MSTRG.9961	.
MSTRG.18879	ZFHX3
MSTRG.51296	FIRRE
MSTRG.7496	NAV2
MSTRG.1426	.
MSTRG.9795	CLEC7A
MSTRG.26151	EML4
MSTRG.9172	SIK3
MSTRG.48465	FRG1HP
MSTRG.4989	GATA3-AS1
MSTRG.16041	FGF7
MSTRG.50236	CYBB
MSTRG.40064	PPARGC1B
MSTRG.45858	.
MSTRG.33685	ADAMTS9-AS2
MSTRG.2018	LINC01725
MSTRG.40135	.
MSTRG.34176	LSAMP
MSTRG.40574	GMDS
MSTRG.27741	TMEM163
MSTRG.21345	TANC2
MSTRG.36407	IGFBP7-AS1
MSTRG.43377	GLCCI1
MSTRG.12519	DGKH
MSTRG.29921	FER1L4
MSTRG.51296	FIRRE
MSTRG.40578	GMDS
MSTRG.47238	AP003354.2
MSTRG.37439	IQCM
MSTRG.10819	R3HDM2
MSTRG.51109	KLHL13
MSTRG.35968	KCNIP4
MSTRG.31970	RBFOX2
MSTRG.16591	TMEM202-AS1
MSTRG.47353	TRPS1
MSTRG.3437	PCP4L1
MSTRG.48166	.
MSTRG.3678	.
MSTRG.18875	AC132068.1
MSTRG.47995	.
MSTRG.9552	ERC1
MSTRG.47891	RFX3-AS1
MSTRG.45743	.
MSTRG.32579	IRAK2
MSTRG.10291	ZNF75BP
MSTRG.47872	.
MSTRG.48204	ACO1
MSTRG.33518	.
MSTRG.8262	ANKRD13D
MSTRG.33101	TRAK1
MSTRG.3679	.
MSTRG.33596	FLNB
MSTRG.29993	NNAT
MSTRG.38207	RAI14
MSTRG.13874	.
MSTRG.10356	AC119044.1
MSTRG.51485	AF274856.1
MSTRG.46768	SBSPON
MSTRG.7376	.
MSTRG.12687	DLEU1
MSTRG.4735	AKT3
MSTRG.20741	LINC00854
MSTRG.27860	LYPD6B
MSTRG.12464	LHFPL6
MSTRG.3132	FLG-AS1
MSTRG.26957	AC006453.2
MSTRG.27344	.
MSTRG.27208	NPAS2
MSTRG.35625	ZNF721
MSTRG.1791	ROR1
MSTRG.43487	AC019117.3
MSTRG.41764	RCAN2
MSTRG.17136	.
MSTRG.5693	PRKG1
MSTRG.27738	TMEM163
MSTRG.30789	.
MSTRG.17330	SSTR5-AS1
MSTRG.1458	.
MSTRG.36766	CCSER1
MSTRG.1946	ST6GALNAC3
MSTRG.28332	RN7SL267P
MSTRG.31943	LARGE1
MSTRG.31941	LARGE1
MSTRG.48789	.
MSTRG.5701	PRKG1
MSTRG.37608	TLL1
MSTRG.33257	SMARCC1
MSTRG.27525	.
MSTRG.11567	C12orf75
MSTRG.32628	PPARG
MSTRG.285	RERE
MSTRG.13195	COL4A1
MSTRG.7215	.
MSTRG.28668	PARD3B
MSTRG.22520	GALNT1
MSTRG.6422	LCOR
MSTRG.22622	SLC14A1
MSTRG.18998	WWOX
MSTRG.43896	GLI3
MSTRG.33644	PTPRG
MSTRG.43476	BRWD1P3
MSTRG.27190	AFF3
MSTRG.39932	ARHGAP26
MSTRG.5167	CACNB2
MSTRG.30026	PPP1R16B
MSTRG.7498	NAV2
MSTRG.27377	BCL2L11
MSTRG.13056	STK24
MSTRG.10296	TMEM117
MSTRG.29814	CHMP4B
MSTRG.46057	PSD3
MSTRG.46495	SPIDR
MSTRG.32577	IRAK2
MSTRG.33937	COL8A1
MSTRG.29005	PID1
MSTRG.26992	AC116050.1
MSTRG.42825	.
MSTRG.38242	RANBP3L
MSTRG.48086	ADAMTSL1
MSTRG.30720	CXADR
MSTRG.47347	TRPS1
MSTRG.12902	.
MSTRG.1790	ROR1
MSTRG.40049	CARMN
MSTRG.35839	.
MSTRG.19011	AC136603.1
MSTRG.9650	PLEKHG6
MSTRG.20470	AC233968.1
MSTRG.22289	AP005212.5
MSTRG.34348	MGLL
MSTRG.31971	RBFOX2
MSTRG.12947	GPC6
MSTRG.3715	RABGAP1L
MSTRG.33687	ADAMTS9-AS2
MSTRG.18656	GFOD2
MSTRG.43433	.
MSTRG.17142	.
MSTRG.31968	RBFOX2
MSTRG.43378	GLCCI1
MSTRG.33843	ROBO1
MSTRG.50050	NHS
MSTRG.25395	ZSCAN5A
MSTRG.46756	MSC-AS1
MSTRG.13058	STK24
MSTRG.33514	.
MSTRG.21667	ACOX1
MSTRG.1949	ST6GALNAC3
MSTRG.30338	BCAS1
MSTRG.36774	CCSER1
MSTRG.2297	.
MSTRG.17137	.
MSTRG.28935	.
MSTRG.10279	PRICKLE1
MSTRG.23481	ZNF440
MSTRG.30247	PEDS1
MSTRG.50207	DMD
MSTRG.50609	MSN
MSTRG.12248	FGF9
MSTRG.29856	ITCH
MSTRG.15040	RPL10AP1
MSTRG.36760	.
MSTRG.1897	NEGR1
MSTRG.50620	.
MSTRG.7503	NAV2
MSTRG.31807	RNU6-331P
MSTRG.37109	SYNPO2
MSTRG.31969	RBFOX2
MSTRG.28524	PLCL1
MSTRG.18993	WWOX
MSTRG.46062	PSD3
MSTRG.41451	TEAD3
MSTRG.26908	.
MSTRG.36763	.
MSTRG.41456	FKBP5
MSTRG.42817	.
MSTRG.9818	STYK1
MSTRG.41147	MRPS18B
MSTRG.27739	TMEM163
MSTRG.40620	CDYL
MSTRG.41447	PPARD
MSTRG.43811	AOAH
MSTRG.6942	AL158166.1
MSTRG.31967	RBFOX2
MSTRG.47844	DOCK8
MSTRG.31938	LARGE1
MSTRG.33768	FOXP1
MSTRG.11773	AC009803.1
MSTRG.22148	MTCL1
MSTRG.33642	PTPRG
MSTRG.38204	RAI14
MSTRG.38287	AC091435.2
MSTRG.45742	.
MSTRG.1894	NEGR1
MSTRG.45610	PRKAG2
MSTRG.47352	TRPS1
MSTRG.19002	WWOX
MSTRG.39948	NR3C1
MSTRG.38841	AC139272.1
MSTRG.17214	AC090825.1
MSTRG.30802	.
MSTRG.41967	KCNQ5
MSTRG.13179	TNFSF13B
MSTRG.38243	RANBP3L
MSTRG.13818	TTC6
MSTRG.44192	AUTS2
MSTRG.39937	ARHGAP26
MSTRG.35943	SLIT2
MSTRG.21155	MSI2
MSTRG.29002	PID1
MSTRG.1792	ROR1
MSTRG.35931	LCORL
MSTRG.5763	ARID5B
MSTRG.9305	.
MSTRG.5418	RN7SL398P
MSTRG.4977	ITIH5
MSTRG.39946	NR3C1
MSTRG.10998	IFNG-AS1
MSTRG.42821	.
MSTRG.23867	.
MSTRG.25185	ZNF432
MSTRG.38055	LINC02241
MSTRG.9819	STYK1
MSTRG.47871	.
MSTRG.41131	TRIM27
MSTRG.35039	FNDC3B
MSTRG.12658	DLEU1
MSTRG.6464	SLC25A28
MSTRG.11215	PTPRQ
MSTRG.29607	CST1
MSTRG.645	CDC42
MSTRG.46610	TOX
MSTRG.3715	Z99127.3
MSTRG.7431	SOX6
MSTRG.3782	RALGPS2
MSTRG.284	RERE
MSTRG.12905	.
MSTRG.3781	RALGPS2
MSTRG.34830	LINC00886
MSTRG.20330	MYO1D
MSTRG.42710	NHSL1
MSTRG.47439	AC108136.1
MSTRG.28526	PLCL1
MSTRG.46751	MSC-AS1
MSTRG.3065	CDC42SE1
MSTRG.44195	AUTS2
MSTRG.30341	CYP24A1
MSTRG.37301	MAML3
MSTRG.42372	CDC40
MSTRG.41966	KCNQ5
MSTRG.35042	FNDC3B
MSTRG.3783	RALGPS2
MSTRG.35149	.
MSTRG.19000	WWOX
MSTRG.4390	LINC02257
MSTRG.19004	WWOX
MSTRG.25187	ZNF432
MSTRG.12246	ZDHHC20
MSTRG.47355	TRPS1
MSTRG.4972	SFMBT2
MSTRG.30816	MAP3K7CL
MSTRG.35838	.
MSTRG.10235	CPNE8
MSTRG.3780	RALGPS2
MSTRG.2344	PSMA5
MSTRG.46415	KAT6A
MSTRG.40575	GMDS
MSTRG.17213	AC090825.1
MSTRG.46753	MSC-AS1
MSTRG.1899	NEGR1
MSTRG.6413	LCOR
MSTRG.12773	LINC00355
MSTRG.8728	DLG2
MSTRG.5692	PRKG1
MSTRG.23876	AC011447.3
MSTRG.37931	SEMA5A
MSTRG.18997	WWOX
MSTRG.29474	AL035448.1
MSTRG.40081	CD74
MSTRG.33421	DOCK3
MSTRG.5699	PRKG1
MSTRG.14776	.
MSTRG.37300	MAML3
MSTRG.31939	LARGE1
MSTRG.43637	JAZF1
MSTRG.27206	NPAS2
MSTRG.44194	AUTS2
MSTRG.48113	ACER2
MSTRG.23865	ZNF66
MSTRG.14531	LINC01629
MSTRG.37001	RPL34
MSTRG.22282	AP005212.5
MSTRG.43431	.
MSTRG.37414	NR3C2
MSTRG.3101	TUFT1
MSTRG.14195	FLJ22447
MSTRG.35108	Y_RNA
MSTRG.12937	GPC6
MSTRG.33250	SMARCC1
MSTRG.22522	MIR3929
MSTRG.48855	DAPK1
MSTRG.47349	TRPS1
MSTRG.13944	AL627171.1
MSTRG.49401	DENND1A
MSTRG.10355	PCED1B
MSTRG.10280	PRICKLE1
MSTRG.26958	AC006453.2
MSTRG.1895	NEGR1
MSTRG.28934	.
MSTRG.5127	ITGA8
MSTRG.30783	.
MSTRG.45945	KIAA1456
MSTRG.36900	ARHGAP24
MSTRG.11565	C12orf75
MSTRG.19009	WWOX
MSTRG.34904	PPM1L
MSTRG.15167	NF1P2
MSTRG.47348	TRPS1
MSTRG.22385	GATA6
MSTRG.26686	EXOC6B
MSTRG.35041	FNDC3B
MSTRG.18873	ZFHX3
MSTRG.27191	AFF3
MSTRG.46276	RBPMS
MSTRG.255	LINC01759
MSTRG.19595	ZBTB4
MSTRG.1274	HIVEP3
MSTRG.42253	.
MSTRG.5417	RN7SL398P
MSTRG.33646	PTPRG
MSTRG.1502	AGBL4
MSTRG.3673	.
MSTRG.11371	.
MSTRG.31765	ZNRF3
MSTRG.34424	TMCC1
MSTRG.27657	.
MSTRG.38861	.
MSTRG.47371	EXT1
MSTRG.14119	PSMA3-AS1
MSTRG.51474	MAMLD1
MSTRG.14663	.
MSTRG.43636	JAZF1
MSTRG.42520	HMGB3P18
MSTRG.34175	LSAMP
MSTRG.12832	.
MSTRG.27372	ACOXL
MSTRG.43488	AC019117.1
MSTRG.16048	ATP8B4
MSTRG.48111	ACER2
MSTRG.38080	C5orf17
MSTRG.47439	.
MSTRG.43638	JAZF1
MSTRG.4355	.
MSTRG.25076	MED25
MSTRG.21656	UNK
MSTRG.43024	ZDHHC14
MSTRG.36896	ARHGAP24
MSTRG.36485	AC114786.3
MSTRG.31942	LARGE1
MSTRG.5000	CELF2
MSTRG.11816	KSR2
MSTRG.42779	AL024474.2
MSTRG.27536	.
MSTRG.16079	MIR4713HG
MSTRG.3104	TUFT1
MSTRG.50144	AC073614.1
MSTRG.1948	ST6GALNAC3
MSTRG.14407	RGS6
MSTRG.51266	ELF4
MSTRG.40919	CASC15
MSTRG.27193	AFF3
MSTRG.39401	CAMK4
MSTRG.22100	EPB41L3
MSTRG.28675	PARD3B
MSTRG.2424	AL445426.1
MSTRG.51110	KLHL13
MSTRG.47431	AC037486.1
MSTRG.32783	TBC1D5
MSTRG.2406	RAP1A
MSTRG.1945	ST6GALNAC3
MSTRG.43020	ZDHHC14
MSTRG.22290	AP005212.5
MSTRG.9748	.
MSTRG.18999	WWOX
MSTRG.1924	SLC44A5
MSTRG.29989	SRC
MSTRG.39319	PAM
MSTRG.43624	.
MSTRG.39941	ARHGAP26
MSTRG.3102	MIR554
MSTRG.23484	ZNF440
MSTRG.2019	LINC01725
MSTRG.43768	AC009262.1
MSTRG.36816	BMPR1B-AS1
MSTRG.50154	.
MSTRG.20337	AC084809.1
MSTRG.42820	.
MSTRG.5729	BICC1
MSTRG.30712	MIR99AHG
MSTRG.4791	SMYD3
MSTRG.34349	MGLL
MSTRG.16222	ALDH1A2
MSTRG.29461	SLX4IP
MSTRG.33648	PTPRG
MSTRG.41815	TRAM2
MSTRG.3715	RABGAP1L-IT1
MSTRG.17813	MYH11
MSTRG.17158	AC012409.1
MSTRG.30182	ZMYND8
MSTRG.48256	RNU4ATAC11P
MSTRG.40160	HAVCR2
MSTRG.18112	NPIPB10P
MSTRG.20227	NSRP1
MSTRG.23984	ZNF730
MSTRG.30704	MIR99AHG
MSTRG.40761	ADTRP
MSTRG.6417	LCOR
MSTRG.32450	AC034195.1
MSTRG.1508	AGBL4
MSTRG.32917	RBMS3
MSTRG.5149	VIM-AS1
MSTRG.39718	SPOCK1
MSTRG.21304	.
MSTRG.27192	AFF3
MSTRG.38195	C1QTNF3-AMACR
MSTRG.5205	PLXDC2
MSTRG.28672	PARD3B
MSTRG.5168	CACNB2
MSTRG.5702	PRKG1
MSTRG.29285	FAM110A
MSTRG.30806	AF165147.1
MSTRG.39336	.
MSTRG.47439	LINC01151
MSTRG.12658	DLEU2
MSTRG.1900	NEGR1
MSTRG.1926	SLC44A5
MSTRG.3954	KCNT2
MSTRG.28021	PSMD14
MSTRG.32846	THRB
MSTRG.47028	RUNX1T1
MSTRG.12941	GPC6
MSTRG.32575	IRAK2
MSTRG.1507	AGBL4
MSTRG.51111	KLHL13
MSTRG.30698	MIR99AHG
MSTRG.32863	TOP2B
MSTRG.51405	CDR1
MSTRG.73	C1orf159
MSTRG.2160	MTF2
MSTRG.22281	AP005212.5
MSTRG.10287	TMEM117
MSTRG.6297	HECTD2
MSTRG.51267	ELF4
MSTRG.17870	TMC7
MSTRG.5197	PLXDC2
MSTRG.16255	MINDY2
MSTRG.20623	KRT16
MSTRG.34022	LINC00882
MSTRG.18146	SLX1B-SULT1A4
MSTRG.1510	AC092264.1
MSTRG.48603	.
MSTRG.32627	PPARG
MSTRG.1208	TRIT1
MSTRG.4734	AKT3
MSTRG.34472	CPNE4
MSTRG.1793	ROR1
MSTRG.44197	AUTS2
MSTRG.10962	MSRB3
MSTRG.20745	U2
MSTRG.30713	MIR99AHG
MSTRG.13081	LINC01232
MSTRG.29436	PLCB1
MSTRG.47634	.
MSTRG.30707	MIR99AHG
MSTRG.9906	GPRC5D-AS1
MSTRG.32478	.
MSTRG.29483	TASP1
MSTRG.26684	EXOC6B
MSTRG.49618	FNBP1
MSTRG.51213	.
MSTRG.50113	.
MSTRG.27883	FMNL2
MSTRG.36189	RBM47
MSTRG.34555	STAG1
MSTRG.22386	GATA6
MSTRG.50610	MSN
MSTRG.44198	AUTS2
MSTRG.13814	AL121790.2
MSTRG.12940	GPC6
MSTRG.9635	AC006206.2
MSTRG.40662	F13A1
MSTRG.43936	DBNL
MSTRG.4806	ZNF670-ZNF695
MSTRG.20328	AC079336.3
MSTRG.43432	.
MSTRG.22834	PHLPP1
MSTRG.29992	BLCAP
MSTRG.47435	.
MSTRG.40714	OFCC1
MSTRG.7502	NAV2
MSTRG.33779	FOXP1
MSTRG.47873	.
MSTRG.33641	PTPRG
MSTRG.17138	LINC01197
MSTRG.18125	AC009093.10
MSTRG.33739	MITF
MSTRG.12831	.
MSTRG.42987	TIAM2
MSTRG.32833	UBE2E1
MSTRG.19005	WWOX
MSTRG.47029	RUNX1T1
MSTRG.3775	RALGPS2
MSTRG.29923	FER1L4
MSTRG.32626	PPARG
MSTRG.29442	PLCB1
MSTRG.35117	KCNMB2
MSTRG.42686	IL20RA
MSTRG.34436	TMCC1
MSTRG.7273	STK33
MSTRG.18412	CASC22
MSTRG.4805	ZNF670-ZNF695
MSTRG.41258	AL645933.2
MSTRG.26800	.
MSTRG.2424	AL445426.1
MSTRG.48567	.
MSTRG.13062	STK24
MSTRG.42810	SAMD5
MSTRG.12826	.
MSTRG.34992	SKIL
MSTRG.17143	.
MSTRG.39938	ARHGAP26
MSTRG.8955	YAP1
MSTRG.4366	PRELID3BP1
MSTRG.43079	SOD2
MSTRG.17625	.
MSTRG.2230	DPYD
MSTRG.28505	ANKRD44
MSTRG.43070	TAGAP
MSTRG.17163	AC012409.2
MSTRG.8708	PCF11
MSTRG.9898	GPRC5A
MSTRG.45609	PRKAG2
MSTRG.5207	PLXDC2
MSTRG.14452	NUMB
MSTRG.7990	SNHG1
MSTRG.12944	GPC6
MSTRG.32625	PPARG
MSTRG.43488	AC019117.1
MSTRG.46679	C8orf44-SGK3
MSTRG.42774	PLAGL1
MSTRG.23906	ZNF626
MSTRG.29188	.
MSTRG.16300	RORA-AS1
MSTRG.43436	.
MSTRG.42301	CRYBG1
MSTRG.46916	RALYL
MSTRG.47901	GLIS3
MSTRG.11186	NAV3
MSTRG.41777	.
MSTRG.32908	RBMS3
MSTRG.20441	AC233699.1
MSTRG.17878	SYT17
MSTRG.38604	ARL15
MSTRG.36918	BANK1
MSTRG.12687	DLEU1
MSTRG.17162	AC012409.2
MSTRG.27737	TMEM163
MSTRG.34023	LINC00882
MSTRG.43703	AC005154.1
MSTRG.19001	WWOX
MSTRG.21446	PRKCA
MSTRG.46607	TOX
MSTRG.13928	RPS29
MSTRG.48825	.
MSTRG.33476	GLT8D1
MSTRG.7843	PTPRJ-AS1
MSTRG.43488	AC019117.1
MSTRG.11568	C12orf75
MSTRG.15152	LINC01193
MSTRG.18755	NFAT5
MSTRG.902	RCC1
MSTRG.1198	MACF1
MSTRG.7608	HIPK3
MSTRG.37555	PDGFC
MSTRG.28792	AC093865.1
MSTRG.10358	MIR4698
MSTRG.42978	CNKSR3
MSTRG.2026	TTLL7
MSTRG.3103	TUFT1
MSTRG.281	RERE
MSTRG.7357	MRVI1-AS1
MSTRG.34422	TMCC1
MSTRG.37298	MAML3
MSTRG.24017	ZNF675
MSTRG.48690	TRPM3
MSTRG.30924	ITSN1
MSTRG.5169	AL390783.1
MSTRG.40852	ATXN1
MSTRG.23464	CNN1
MSTRG.48248	Y_RNA
MSTRG.18986	WWOX
MSTRG.43643	CREB5
MSTRG.27188	AFF3
MSTRG.49045	HABP4
MSTRG.31015	ERG
MSTRG.1279	HIVEP3
MSTRG.6148	AL512662.2
MSTRG.12829	.
MSTRG.9955	AC073651.1
MSTRG.10249	CNTN1
MSTRG.26806	.
MSTRG.31934	LARGE1
MSTRG.12244	ZDHHC20
MSTRG.4782	SMYD3
MSTRG.43498	HDAC9
MSTRG.6149	AL512662.2
MSTRG.19008	WWOX
MSTRG.37415	NR3C2
MSTRG.4731	AKT3
MSTRG.24034	ZNF254
MSTRG.44263	BAZ1B
MSTRG.33788	PDZRN3
MSTRG.47483	.
MSTRG.17104	AC091544.5
MSTRG.12877	NDFIP2
MSTRG.46943	.
MSTRG.34649	TRPC1
MSTRG.5204	PLXDC2
MSTRG.42808	SAMD5
MSTRG.33633	PTPRG
MSTRG.26599	CNRIP1
MSTRG.35070	NAALADL2
MSTRG.2401	.
MSTRG.40548	.
MSTRG.37428	IQCM
MSTRG.26563	.
MSTRG.40847	ATXN1
MSTRG.11204	PAWR
MSTRG.39329	LINC02163
MSTRG.30430	OSBPL2
MSTRG.46335	TACC1
MSTRG.5397	EPC1
MSTRG.43634	JAZF1
MSTRG.48487	CNTNAP3B
MSTRG.7999	AHNAK
MSTRG.47279	ZFPM2
MSTRG.30027	PPP1R16B
MSTRG.35118	KCNMB2-AS1
MSTRG.27325	SH3RF3
MSTRG.43488	AC019117.1
MSTRG.26795	CYCSP6
MSTRG.29577	EIF4E2P1
MSTRG.47066	ESRP1
MSTRG.8131	AP000944.1
MSTRG.41777	.
MSTRG.47030	RUNX1T1
MSTRG.48542	MYO5BP2
MSTRG.18130	AC009093.10
MSTRG.40845	ATXN1
MSTRG.1784	.
MSTRG.30708	MIR99AHG
MSTRG.11245	AC131532.1
MSTRG.32629	PPARG
MSTRG.27885	FMNL2
MSTRG.10818	R3HDM2
MSTRG.3037	ADAMTSL4-AS1
MSTRG.26736	TET3
MSTRG.11247	.
MSTRG.29435	PLCB1
MSTRG.43022	ZDHHC14
MSTRG.39940	ARHGAP26
MSTRG.3671	.
MSTRG.44200	AUTS2
MSTRG.32841	THRB
MSTRG.4209	CD55
MSTRG.40623	CDYL
MSTRG.33636	PTPRG
MSTRG.39942	ARHGAP26
MSTRG.28503	ANKRD44
MSTRG.7223	GVINP1
MSTRG.38335	AC025171.2
MSTRG.5766	ARID5B
MSTRG.45190	LINC00513
MSTRG.20442	AC233699.1
MSTRG.45661	.
MSTRG.13815	AL121790.1
MSTRG.14911	RPL23AP11
MSTRG.39201	NR2F1-AS1
MSTRG.2024	LINC01725
MSTRG.36761	.
MSTRG.2227	DPYD
MSTRG.21669	ACOX1
MSTRG.5247	PIP4K2A
MSTRG.9138	ZBTB16
MSTRG.11975	DENR
MSTRG.31322	CECR2
MSTRG.48480	.
MSTRG.35284	IGF2BP2-AS1
MSTRG.36485	AC114786.3
MSTRG.9322	UBASH3B
MSTRG.27207	NPAS2
MSTRG.12939	GPC6
MSTRG.40049	CARMN
MSTRG.22520	GALNT1
MSTRG.17801	NDE1
MSTRG.28274	AC009948.1
MSTRG.42809	SAMD5
MSTRG.28525	PLCL1
MSTRG.45338	DENND2A
MSTRG.13166	FAM155A
MSTRG.4731	AKT3
MSTRG.47889	RFX3-AS1
MSTRG.17155	NR2F2-AS1
MSTRG.47278	ZFPM2
MSTRG.8215	RBM4
MSTRG.3741	RFWD2
MSTRG.48465	FRG1HP
MSTRG.36044	.
MSTRG.16128	FAM214A
MSTRG.41610	USP49
MSTRG.1278	HIVEP3
MSTRG.33715	MAGI1-AS1
MSTRG.9312	MIR100HG
MSTRG.46813	CASC9
MSTRG.9141	ZBTB16
MSTRG.47195	GRHL2
MSTRG.5731	BICC1
MSTRG.11372	.
MSTRG.19121	C16orf74
MSTRG.6297	RPS27P1
MSTRG.22986	PARD6G
MSTRG.42826	.
MSTRG.36819	BMPR1B
MSTRG.42784	UTRN
MSTRG.26138	.
MSTRG.29430	PLCB1
MSTRG.759	MAN1C1
MSTRG.40846	ATXN1
MSTRG.25286	ZNF331
MSTRG.51262	ELF4
MSTRG.35322	ST6GAL1
MSTRG.42687	IL20RA
MSTRG.42220	BACH2
MSTRG.31399	COMT
MSTRG.27207	NPAS2
MSTRG.42812	SAMD5
MSTRG.40622	CDYL
MSTRG.39947	NR3C1
MSTRG.18415	TOX3
MSTRG.30793	.
MSTRG.13872	.
MSTRG.16782	TMED3
MSTRG.26992	AC116050.1
MSTRG.42697	ARFGEF3
MSTRG.29437	PLCB1
MSTRG.16953	AKAP13
MSTRG.8729	DLG2
MSTRG.43426	THSD7A
MSTRG.36945	LINC02428
MSTRG.43184	.
MSTRG.37928	SEMA5A-AS1
MSTRG.20466	.
MSTRG.15447	GOLGA8M
MSTRG.32828	AC121251.1
MSTRG.2234	DPYD
MSTRG.5767	ARID5B
MSTRG.25189	ZNF841
MSTRG.12938	GPC6
MSTRG.37924	AC091906.1
MSTRG.14921	MEG8
MSTRG.12827	.
MSTRG.7244	RIC3
MSTRG.22524	.
MSTRG.43992	IKZF1
MSTRG.3739	RFWD2
MSTRG.10810	NDUFA4L2
MSTRG.42977	CNKSR3
MSTRG.41462	FKBP5
MSTRG.37922	SEMA5A
MSTRG.50047	NHS
MSTRG.30698	MIR99AHG
MSTRG.12833	.
MSTRG.6286	HTR7
MSTRG.12681	DLEU1
MSTRG.10256	PDZRN4
MSTRG.3221	IL6R
MSTRG.26737	TET3
MSTRG.16228	ALDH1A2
MSTRG.49403	AL390774.2
MSTRG.23880	ZNF486
MSTRG.27326	SH3RF3
MSTRG.6377	SORBS1
MSTRG.1942	ST6GALNAC3
MSTRG.43274	CARD11
MSTRG.14531	LINC01629
MSTRG.2029	TTLL7
MSTRG.20665	STAT3
MSTRG.937	MECR
MSTRG.31973	RBFOX2
MSTRG.43096	LPA
MSTRG.2647	.
MSTRG.28584	CASP8
MSTRG.32478	AC087857.1
MSTRG.17164	AC012409.2
MSTRG.13518	.
MSTRG.4786	SMYD3
MSTRG.5870	SRGN
MSTRG.33575	SLMAP
MSTRG.21971	COLEC12
MSTRG.47900	GLIS3
MSTRG.5765	ARID5B
MSTRG.20391	SLFN12L
MSTRG.42732	.
MSTRG.40729	GCNT2
MSTRG.24036	ZNF254
MSTRG.29576	EIF4E2P1
MSTRG.35540	LINC00969
MSTRG.42755	AIG1
MSTRG.30698	AP000473.1
MSTRG.19006	WWOX
MSTRG.31808	MTMR3
MSTRG.12657	.
MSTRG.18872	ZFHX3
MSTRG.5728	BICC1
MSTRG.26690	EXOC6B
MSTRG.1939	ST6GALNAC3
MSTRG.50611	MSN
MSTRG.17807	MYH11
MSTRG.36777	CCSER1
MSTRG.16462	.
MSTRG.2809	FP700111.1
MSTRG.36448	STAP1
MSTRG.18990	WWOX
MSTRG.2671	.
MSTRG.32790	TBC1D5
MSTRG.43532	IL6
MSTRG.35109	TBL1XR1
MSTRG.6418	LCOR
MSTRG.50204	DMD
MSTRG.43269	AC004906.1
MSTRG.41702	YIPF3
MSTRG.7231	DNHD1
MSTRG.19012	WWOX
MSTRG.33118	AC099329.2
MSTRG.47424	AC037486.1
MSTRG.47425	AC037486.1
MSTRG.11570	C12orf75
MSTRG.46595	FAM110B
MSTRG.14202	PPP2R5E
MSTRG.12454	.
MSTRG.42007	.
MSTRG.31933	LARGE1
MSTRG.30175	ZMYND8
MSTRG.1702	.
MSTRG.21107	MBTD1
MSTRG.41524	ZFAND3
MSTRG.17145	LINC00924
MSTRG.22690	LIPG
MSTRG.35886	C1QTNF7
MSTRG.29855	CDC42P1
MSTRG.43902	AC005537.1
MSTRG.13165	FAM155A
MSTRG.7550	BBOX1-AS1
MSTRG.28459	TMEFF2
MSTRG.36419	ADGRL3
MSTRG.26698	EXOC6B
MSTRG.10153	AC024940.3
MSTRG.51123	LINC01285
MSTRG.36783	CCSER1
MSTRG.46626	CHD7
MSTRG.36781	CCSER1
MSTRG.31742	TTC28
MSTRG.22833	PHLPP1
MSTRG.46081	CSGALNACT1
MSTRG.9643	CD9
MSTRG.47874	.
MSTRG.41460	MIR5690
MSTRG.30698	MIR99AHG
MSTRG.6267	LIPA
MSTRG.13722	EGLN3
MSTRG.26695	EXOC6B
MSTRG.35321	ST6GAL1
MSTRG.2228	DPYD
MSTRG.37401	ARHGAP10
MSTRG.5008	USP6NL
MSTRG.735	CLIC4
MSTRG.42663	MAP7
MSTRG.12830	.
MSTRG.33420	DOCK3
MSTRG.51230	SH2D1A
MSTRG.30718	BTF3L4P1
MSTRG.16895	GOLGA2P7
MSTRG.27818	ZEB2
MSTRG.32909	RBMS3
MSTRG.2006	ADGRL2
MSTRG.36417	ADGRL3
MSTRG.4067	KDM5B
MSTRG.45313	HIPK2
MSTRG.21641	CASKIN2
MSTRG.47128	STK3
MSTRG.47428	AC037486.1
MSTRG.40564	GMDS
MSTRG.5202	PLXDC2
MSTRG.43018	ZDHHC14
MSTRG.3524	UCK2
MSTRG.12462	LHFPL6
MSTRG.26141	.
MSTRG.76	.
MSTRG.26689	EXOC6B
MSTRG.5007	USP6NL
MSTRG.10039	.
MSTRG.21970	COLEC12
MSTRG.12770	.
MSTRG.35320	ST6GAL1
MSTRG.34428	TMCC1
MSTRG.9322	UBASH3B
MSTRG.39025	SERINC5
MSTRG.20206	SSH2
MSTRG.32824	UBE2E2
MSTRG.48435	FGF7P3
MSTRG.14506	AL691403.1
MSTRG.40846	ATXN1
MSTRG.3626	PRRX1
MSTRG.51364	FHL1
MSTRG.1732	NFIA
MSTRG.19003	WWOX
MSTRG.22068	DLGAP1
MSTRG.28460	TMEFF2
MSTRG.42781	UTRN
MSTRG.22829	PHLPP1
MSTRG.51098	.
MSTRG.10820	R3HDM2
MSTRG.30705	AP001172.2
MSTRG.43060	SYTL3
MSTRG.7844	PTPRJ-AS1
MSTRG.15603	.
MSTRG.3680	AL645568.1
MSTRG.5005	USP6NL
MSTRG.38720	ZSWIM6
MSTRG.35843	.
MSTRG.33776	FOXP1
MSTRG.12876	NDFIP2
MSTRG.50350	.
MSTRG.34152	.
MSTRG.14926	AL117190.1
MSTRG.16224	ALDH1A2
MSTRG.4971	SFMBT2
MSTRG.48112	ACER2
MSTRG.3466	RN7SL466P
MSTRG.13198	COL4A1
MSTRG.22166	RALBP1
MSTRG.7999	AHNAK
MSTRG.40850	ATXN1
MSTRG.43500	HDAC9
MSTRG.45773	FAM85B
MSTRG.50555	NBDY
MSTRG.5797	JMJD1C
MSTRG.36919	BANK1
MSTRG.964	SERINC2
MSTRG.37473	RNU6-1282P
MSTRG.39065	SSBP2
MSTRG.46369	FGFR1
MSTRG.21432	PRKCA-AS1
MSTRG.17881	SYT17
MSTRG.38996	HOMER1
MSTRG.38707	PDE4D
MSTRG.4000	CAMSAP2
MSTRG.32578	IRAK2
MSTRG.44435	SEMA3C
MSTRG.23396	ICAM1
MSTRG.40571	GMDS
MSTRG.21780	AC022966.2
MSTRG.4016	LMOD1
MSTRG.37293	MAML3
MSTRG.37292	MAML3
MSTRG.40563	GMDS
MSTRG.10290	TMEM117
MSTRG.42015	.
MSTRG.37425	IQCM
MSTRG.38942	IQGAP2
MSTRG.7270	STK33
MSTRG.36155	RHOH
MSTRG.11337	SOCS2
MSTRG.36156	RHOH
MSTRG.29574	RALGAPA2
MSTRG.29217	SNED1
MSTRG.28288	ZNF385B
MSTRG.37721	WWC2
MSTRG.35150	.
MSTRG.36668	AC079160.1
MSTRG.20016	USP22
MSTRG.3003	OTUD7B
MSTRG.5261	KIAA1217
MSTRG.44821	SRPK2
MSTRG.27656	C2orf27A
MSTRG.30028	PPP1R16B
MSTRG.42563	PTPRK
MSTRG.7358	MRVI1-AS1
MSTRG.13168	FAM155A
MSTRG.15035	TNFAIP2
MSTRG.34426	TMCC1
MSTRG.30817	MAP3K7CL
MSTRG.29454	SNAP25
MSTRG.32913	RBMS3
MSTRG.22119	ARHGAP28
MSTRG.25925	BABAM2
MSTRG.11773	AC009803.1
MSTRG.41601	USP49
MSTRG.3776	RALGPS2
MSTRG.22569	AC016205.1
MSTRG.23515	ZNF44
MSTRG.12658	DLEU2
MSTRG.17588	PPL
MSTRG.15040	MARK3
MSTRG.48185	MOB3B
MSTRG.34815	KCNAB1
MSTRG.26959	AC006453.2
MSTRG.22600	SETBP1
MSTRG.40853	ATXN1
MSTRG.28319	UBE2E3
MSTRG.23484	ZNF440
MSTRG.22522	MIR187
MSTRG.13073	UBAC2
MSTRG.43376	GLCCI1
MSTRG.33515	.
MSTRG.18757	AC009032.1
MSTRG.32825	UBE2E2
MSTRG.36946	LINC02428
MSTRG.38077	C5orf17
MSTRG.283	RERE
MSTRG.1941	ST6GALNAC3
MSTRG.23824	MAU2
MSTRG.10164	DENND5B
MSTRG.5732	FAM133CP
MSTRG.33576	SLMAP
MSTRG.44193	AUTS2
MSTRG.15587	KLF13
MSTRG.34091	.
MSTRG.21292	TBX2-AS1
MSTRG.24841	PPP1R13L
MSTRG.9639	AC007848.1
MSTRG.46643	YTHDF3
MSTRG.27819	ZEB2
MSTRG.29513	MACROD2
MSTRG.22565	AC016205.1
MSTRG.2022	LINC01725
MSTRG.14413	RGS6
MSTRG.29421	PLCB1
MSTRG.45283	TRIM24
MSTRG.9106	BCO2
MSTRG.31185	BX322557.1
MSTRG.47965	IL33
MSTRG.27332	SEPT10
MSTRG.42221	BACH2
MSTRG.15566	AC026150.1
MSTRG.41527	ZFAND3
MSTRG.42664	MAP7
MSTRG.48648	.
MSTRG.9310	SORL1
MSTRG.22056	DLGAP1-AS1
MSTRG.12465	LHFPL6
MSTRG.36418	ADGRL3
MSTRG.44343	PMS2P3
MSTRG.34090	.
MSTRG.20281	NF1
MSTRG.50152	RPL7P58
MSTRG.25240	ZNF816-ZNF321P
MSTRG.5726	BICC1
MSTRG.41175	MCCD1P1
MSTRG.28386	AC007319.1
MSTRG.33865	VGLL3
MSTRG.33643	PTPRG
MSTRG.46085	CSGALNACT1
MSTRG.5263	KIAA1217
MSTRG.51472	MAMLD1
MSTRG.31976	APOL4
MSTRG.35562	MIR4797
MSTRG.9325	UBASH3B
MSTRG.32848	THRB
MSTRG.1401	TESK2
MSTRG.47101	MTDH
MSTRG.16126	FAM214A
MSTRG.21495	LINC00674
MSTRG.4808	ZNF670-ZNF695
MSTRG.16461	.
MSTRG.14042	FERMT2
MSTRG.43427	THSD7A
MSTRG.12283	AL359736.1
MSTRG.11367	.
MSTRG.22599	SETBP1
MSTRG.13776	SRP54-AS1
MSTRG.6413	LCOR
MSTRG.38078	C5orf17
MSTRG.33182	LIMD1
MSTRG.4974	SFMBT2
MSTRG.48739	PCSK5
MSTRG.12049	UBC
MSTRG.44381	AC004980.2
MSTRG.15643	KATNBL1
MSTRG.47024	AC103409.1
MSTRG.44999	CPED1
MSTRG.42889	LRP11
MSTRG.38079	C5orf17
MSTRG.18995	WWOX
MSTRG.23989	.
MSTRG.33252	SMARCC1
MSTRG.43499	HDAC9
MSTRG.10074	ITPR2
MSTRG.36777	CCSER1
MSTRG.26735	TET3
MSTRG.21764	PGS1
MSTRG.11245	AC131532.1
MSTRG.37699	VEGFC
MSTRG.45285	TRIM24
MSTRG.44145	TPST1
MSTRG.46279	RBPMS
MSTRG.3400	AL139011.1
MSTRG.26812	.
MSTRG.9581	PARP11
MSTRG.48077	CNTLN
MSTRG.43381	ICA1
MSTRG.1700	.
MSTRG.9825	ETV6
MSTRG.30782	.
MSTRG.36778	CCSER1
MSTRG.13197	AL161773.1
MSTRG.136	GNB1
MSTRG.9967	MGST1
MSTRG.47233	AZIN1-AS1
MSTRG.38295	OSMR
MSTRG.26835	TCF7L1
MSTRG.22656	ZBTB7C
MSTRG.17810	MYH11
MSTRG.40533	.
MSTRG.47017	.
MSTRG.40914	CASC15
MSTRG.42925	AKAP12
MSTRG.25902	AC074117.1
MSTRG.39190	MEF2C-AS1
MSTRG.3172	CHTOP
MSTRG.8949	YAP1
MSTRG.19415	ASPA
MSTRG.36820	BMPR1B
MSTRG.48110	ACER2
MSTRG.12522	DGKH
MSTRG.28624	BMPR2
MSTRG.16459	SMAD6
MSTRG.33635	PTPRG
MSTRG.29434	PLCB1
MSTRG.15248	IGHG3
MSTRG.9143	NNMT
MSTRG.25261	MIR520E
MSTRG.20897	ARL17B
MSTRG.41787	CD2AP
MSTRG.31928	LARGE1
MSTRG.20211	SSH2
MSTRG.39823	HBEGF
MSTRG.6382	SORBS1
MSTRG.950	PUM1
MSTRG.12582	TPT1-AS1
MSTRG.33715	MAGI1
MSTRG.43198	FAM120B
MSTRG.24905	HIF3A
MSTRG.46588	AC090796.1
MSTRG.27210	NPAS2
MSTRG.11024	MDM2
MSTRG.6656	BBIP1
MSTRG.254	MIR34AHG
MSTRG.9829	ETV6
MSTRG.38315	RPL37
MSTRG.48615	.
MSTRG.31812	MTMR3
MSTRG.42787	UTRN
MSTRG.37925	AC027335.2
MSTRG.47950	.
MSTRG.16402	GAPDHP61
MSTRG.23992	AC092329.3
MSTRG.36898	ARHGAP24
MSTRG.38331	PRELID3BP7
MSTRG.10960	MSRB3
MSTRG.6224	NUTM2A-AS1
MSTRG.42560	PTPRK
MSTRG.40792	CD83
MSTRG.48633	FAM27E3
MSTRG.42331	SEC63
MSTRG.14921	AL117190.1
MSTRG.34826	METTL15P1
MSTRG.1812	.
MSTRG.13862	.
MSTRG.32733	ANKRD28
MSTRG.16225	ALDH1A2
MSTRG.4617	KCNK1
MSTRG.6378	SORBS1
MSTRG.46336	TACC1
MSTRG.46052	PSD3
MSTRG.13157	FAM155A
MSTRG.42940	AKAP12
MSTRG.37766	PDLIM3
MSTRG.24018	ZNF675
MSTRG.20205	SSH2
MSTRG.12244	ZDHHC20
MSTRG.10289	TMEM117
MSTRG.1898	NEGR1
MSTRG.41611	USP49
MSTRG.35913	LDB2
MSTRG.28609	NOP58
MSTRG.12990	UGGT2
MSTRG.3317	.
MSTRG.7606	HIPK3
MSTRG.30792	.
MSTRG.43420	PHF14
MSTRG.1928	SLC44A5
MSTRG.31743	TTC28
MSTRG.28791	AC093865.1
MSTRG.4766	AL592103.1
MSTRG.27881	FMNL2
MSTRG.31811	MTMR3
MSTRG.4794	SMYD3
MSTRG.28790	AC093865.1
MSTRG.3715	RABGAP1L
MSTRG.31323	CECR2
MSTRG.37413	NR3C2
MSTRG.4002	CAMSAP2
MSTRG.1272	HIVEP3
MSTRG.34219	GSK3B
MSTRG.19656	PIK3R5
MSTRG.13709	NPAS3
MSTRG.47193	GRHL2
MSTRG.14504	.
MSTRG.31905	PRR14L
MSTRG.449	AL450998.3
MSTRG.51231	SH2D1A
MSTRG.42782	UTRN
MSTRG.35319	ST6GAL1
MSTRG.35110	TBL1XR1
MSTRG.49235	C9orf84
MSTRG.48876	.
MSTRG.6469	ENTPD7
MSTRG.2206	SLC44A3-AS1
MSTRG.12424	STARD13
MSTRG.36045	.
MSTRG.35475	TNK2
MSTRG.2428	CTTNBP2NL
MSTRG.18613	CBFB
MSTRG.47181	PABPC1
MSTRG.51146	SEPT6
MSTRG.9321	UBASH3B
MSTRG.46332	AC016813.1
MSTRG.13160	FAM155A
MSTRG.22655	ZBTB7C
MSTRG.16367	AC069368.1
MSTRG.22603	SETBP1
MSTRG.37325	IL15
MSTRG.18655	GFOD2
MSTRG.32843	THRB
MSTRG.4787	AC092801.1
MSTRG.45773	FAM85B
MSTRG.30028	PPP1R16B
MSTRG.6010	CAMK2G
MSTRG.28493	.
MSTRG.32051	Z98749.3
MSTRG.13061	STK24
MSTRG.29462	SLX4IP
MSTRG.34690	PLSCR4
MSTRG.8774	PRSS23
MSTRG.22285	AP005212.5
MSTRG.32304	FAM118A
MSTRG.39020	SERINC5
MSTRG.26120	MAP4K3
MSTRG.43023	ZDHHC14
MSTRG.26550	RAB1A
MSTRG.14417	RGS6
MSTRG.7848	PTPRJ
MSTRG.26809	RNA5SP99
MSTRG.40892	E2F3-IT1
MSTRG.32845	THRB
MSTRG.32732	ANKRD28
MSTRG.21670	ACOX1
MSTRG.4227	MIR205HG
MSTRG.40848	ATXN1
MSTRG.9733	DEFB109F
MSTRG.31931	LARGE1
MSTRG.46076	SH2D4A
MSTRG.45220	CALD1
MSTRG.42823	AL359382.1
MSTRG.33649	PTPRG
MSTRG.4788	SMYD3
MSTRG.34950	MECOM
MSTRG.14411	RGS6
MSTRG.48906	ROR2
MSTRG.20214	SSH2
MSTRG.33812	AC133041.1
MSTRG.40849	ATXN1
MSTRG.35573	AC024560.2
MSTRG.39064	SSBP2
MSTRG.21702	SNHG16
MSTRG.12049	UBC
MSTRG.13167	FAM155A
MSTRG.36748	FAM13A
MSTRG.22120	ARHGAP28
MSTRG.27855	LYPD6B
MSTRG.7509	NAV2
MSTRG.13940	KLHDC1
MSTRG.27861	LYPD6B
MSTRG.39063	SSBP2
MSTRG.43122	CAHM
MSTRG.38211	RAI14
MSTRG.48251	RNU4ATAC11P
MSTRG.42561	PTPRK
MSTRG.5565	ALOX5
MSTRG.6258	ACTA2-AS1
MSTRG.3825	XPR1
MSTRG.42911	PLEKHG1
MSTRG.43425	THSD7A
MSTRG.23397	ICAM1
MSTRG.35318	ST6GAL1
MSTRG.34434	TMCC1
MSTRG.34130	ZBTB20-AS5
MSTRG.7840	PTPRJ
MSTRG.23490	ZNF700
MSTRG.2824	AC241585.2
MSTRG.37113	USP53
MSTRG.35617	ZNF141
MSTRG.36397	HOPX
MSTRG.12680	DLEU1
MSTRG.26725	ACTG2
MSTRG.30180	ZMYND8
MSTRG.34791	TMEM14EP
MSTRG.27920	LINC01876
MSTRG.39332	.
MSTRG.44605	BAIAP2L1
MSTRG.13814	AL121790.2
MSTRG.35524	AC016949.1
MSTRG.51311	HS6ST2
MSTRG.422	KAZN
MSTRG.34129	ZBTB20
MSTRG.13887	.
MSTRG.2159	MTF2
MSTRG.2647	.
MSTRG.39935	ARHGAP26
MSTRG.39203	NR2F1-AS1
MSTRG.13173	FAM155A
MSTRG.30786	.
MSTRG.38241	RANBP3L
MSTRG.11569	C12orf75
MSTRG.22168	RALBP1
MSTRG.32588	HRH1
MSTRG.39331	.
MSTRG.51580	MTCP1
MSTRG.6720	ABLIM1
MSTRG.36644	SCD5
MSTRG.25855	RNU6-942P
MSTRG.49008	PTCH1
MSTRG.16311	RORA
MSTRG.32844	THRB
MSTRG.24071	URI1
MSTRG.28283	SESTD1
MSTRG.38208	RAI14
MSTRG.29816	CHMP4B
MSTRG.17809	MYH11
MSTRG.9952	EPS8
MSTRG.5261	MIR603
MSTRG.43497	HDAC9
MSTRG.4001	CAMSAP2
MSTRG.5419	NRP1
MSTRG.18135	AC009093.10
MSTRG.37290	RN7SKP253
MSTRG.21278	BCAS3
MSTRG.40841	ATXN1
MSTRG.25461	.
MSTRG.36413	ADGRL3
MSTRG.39059	SSBP2
MSTRG.12901	.
MSTRG.33181	LIMD1
MSTRG.47442	.
MSTRG.4818	ZNF124
MSTRG.23493	ZNF69
MSTRG.36245	NIPAL1
MSTRG.14395	SIPA1L1
MSTRG.32841	THRB
MSTRG.12676	DLEU1
MSTRG.44171	AC027644.1
MSTRG.17727	SNX29
MSTRG.26604	ARHGAP25
MSTRG.31907	PRR14L
MSTRG.39333	.
MSTRG.32755	RAB5A
MSTRG.20436	AC243829.1
MSTRG.563	CAPZB
MSTRG.48977	MIRLET7DHG
MSTRG.10696	HOXC4
MSTRG.41641	C6orf132
MSTRG.29865	ITCH
MSTRG.23486	AC008543.4
MSTRG.34244	GOLGB1
MSTRG.38364	PAIP1
MSTRG.50554	NBDY
MSTRG.44847	CDHR3
MSTRG.15558	GOLGA8R
MSTRG.21343	TANC2
MSTRG.272	RERE
MSTRG.37291	MAML3
MSTRG.51309	HS6ST2
MSTRG.32453	SUMF1
MSTRG.41461	FKBP5
MSTRG.46016	MICU3
MSTRG.50740	RAB11FIP1P1
MSTRG.21108	MBTD1
MSTRG.30698	MIR99AHG
MSTRG.22084	DLGAP1
MSTRG.31610	.
MSTRG.36824	UNC5C
MSTRG.15418	ATP10A
MSTRG.29416	PLCB1
MSTRG.48968	.
MSTRG.36071	RELL1
MSTRG.14921	MEG8
MSTRG.42757	AIG1
MSTRG.21468	PITPNC1
MSTRG.4785	SMYD3
MSTRG.39339	.
MSTRG.46276	RBPMS
MSTRG.16536	TLE3
MSTRG.40567	GMDS
MSTRG.37026	AC093770.1
MSTRG.13604	AL139023.1
MSTRG.5638	RNA5SP315
MSTRG.16310	RORA
MSTRG.47301	OXR1
MSTRG.26136	.
MSTRG.25768	PUM2
MSTRG.12257	LINC00540
MSTRG.40897	E2F3
MSTRG.32581	IRAK2
MSTRG.39062	SSBP2
MSTRG.18981	WWOX
MSTRG.44090	ZNF107
MSTRG.42559	PTPRK
MSTRG.34020	LINC00882
MSTRG.12253	LINC00540
MSTRG.1728	NFIA
MSTRG.29216	SNED1
MSTRG.27884	FMNL2
MSTRG.13159	FAM155A
MSTRG.22766	ATP8B1
MSTRG.22273	FAM210A
MSTRG.2673	.
MSTRG.28772	ERBB4
MSTRG.34174	LSAMP
MSTRG.37615	ANXA10
MSTRG.12092	ADGRD1
MSTRG.51296	FIRRE
MSTRG.34569	.
MSTRG.14418	RGS6
MSTRG.38944	IQGAP2
MSTRG.47333	.
MSTRG.10094	ARNTL2
MSTRG.50556	NBDY
MSTRG.44388	SPDYE18
MSTRG.34132	ZBTB20
MSTRG.49841	CSF2RA
MSTRG.14901	RPL23AP11
MSTRG.30803	.
MSTRG.12828	.
MSTRG.1931	.
MSTRG.32915	RBMS3
MSTRG.42660	MAP7
MSTRG.42928	AKAP12
MSTRG.12254	LINC00540
MSTRG.3455	FCGR3A
MSTRG.1684	PRKAA2
MSTRG.4174	SRGAP2
[truncated: 16,661 more rows]
